# Supplementary material for: 2,4-Bis(4-chloro­phen­yl)-1-methyl-3-aza­bicyclo­[3.3.1]nonan-9-one
Source: Acta Crystallogr Sect E Struct Rep Online. 2010 Feb 6;66(Pt 3):o545. doi: 10.1107/S1600536810004095 (PMC2983554; doi:10.1107/S1600536810004095)
Supplement: Supplementary file 2 [file e-66-0o545-Isup2.hkl]

# 
# h,k,l, Fc-squared, Fo-squared, sigma(Fo-squared) and status flag 
# 
data_I
_shelx_title ' new in C2/c' 
_shelx_refln_list_code          4 
_shelx_F_calc_maximum      353.29 
_exptl_crystal_F_000      1568.00 
_reflns_d_resolution_high  0.7513 
 
loop_ 
 _symmetry_equiv_pos_as_xyz 
 'x, y, z' 
 '-x, y, -z+1/2' 
 'x+1/2, y+1/2, z' 
 '-x+1/2, y+1/2, -z+1/2' 
 '-x, -y, -z' 
 'x, -y, z-1/2' 
 '-x+1/2, -y+1/2, -z' 
 'x+1/2, -y+1/2, z-1/2' 
 
_cell_length_a    28.4515 
_cell_length_b     7.0380 
_cell_length_c    21.2771 
_cell_angle_alpha  90.000 
_cell_angle_beta  117.148 
_cell_angle_gamma  90.000 
 
_shelx_F_squared_multiplier     1.000 
 
loop_ 
 _refln_index_h 
 _refln_index_k 
 _refln_index_l 
 _refln_F_squared_calc 
 _refln_F_squared_meas 
 _refln_F_squared_sigma 
 _refln_observed_status 
   4   0   0    87075.96    80448.38    868.19 o 
   6   0   0    61012.20    58823.77    625.91 o 
   8   0   0     8223.62     8285.93    116.72 o 
  10   0   0      470.87      517.20     17.27 o 
  12   0   0     6161.21     5730.64     65.96 o 
  14   0   0      286.37      287.10     17.89 o 
  16   0   0     3281.75     3119.98     51.88 o 
  18   0   0     3868.73     3916.71     63.61 o 
  20   0   0     1477.23     1504.66     35.67 o 
  22   0   0     1161.49     1168.14     36.90 o 
  24   0   0       83.76       91.39     14.90 o 
  26   0   0      408.89      454.14     23.93 o 
  28   0   0       12.27       31.68     16.47 o 
  30   0   0      328.15      251.33     29.69 o 
  32   0   0        0.72      -34.11     34.11 o 
   1   1   0     1313.34     1420.70     18.58 o 
   3   1   0     8561.96     7840.53     71.83 o 
   5   1   0    59791.36    57235.24    524.36 o 
   7   1   0      546.70      402.03      7.10 o 
   9   1   0     2544.00     2527.66     23.53 o 
  11   1   0    15241.31    15034.48    114.90 o 
  13   1   0      177.89      180.53      6.90 o 
  15   1   0      258.58      268.03      8.95 o 
  17   1   0     1186.20     1063.51     22.11 o 
  19   1   0      212.19      201.16     10.62 o 
  21   1   0        2.51        8.46      7.58 o 
  23   1   0      191.38      206.45     11.97 o 
  25   1   0       44.97       46.16      9.82 o 
  27   1   0      165.23      171.20     14.76 o 
  29   1   0       11.45       -8.90     14.92 o 
  31   1   0       19.79       -3.67     18.01 o 
  33   1   0       64.80      116.21     28.56 o 
   0   2   0    31052.00    31389.45    718.69 o 
   2   2   0     8572.16     9469.65     93.71 o 
   4   2   0      312.92      310.00      5.15 o 
   6   2   0    22637.38    21824.72    168.88 o 
   8   2   0     1274.13     1399.67     81.75 o 
  10   2   0      432.26      497.15      8.84 o 
  12   2   0     3115.94     3204.21     34.77 o 
  14   2   0     4845.39     5114.02     49.35 o 
  16   2   0      116.42      127.13      7.46 o 
  18   2   0        5.20       -0.85      5.85 o 
  20   2   0       50.32       78.95      9.01 o 
  22   2   0       79.54       46.40      9.13 o 
  24   2   0       90.42       59.14     10.43 o 
  26   2   0       33.30       55.98     13.76 o 
  28   2   0      733.71      803.54     32.75 o 
  30   2   0       52.51       30.55     19.06 o 
  32   2   0      176.00      207.33     26.86 o 
   1   3   0       48.32       31.45      6.97 o 
   3   3   0     6919.08     7063.04     90.44 o 
   5   3   0     3717.45     3971.02     45.54 o 
   7   3   0     3024.12     3127.75     29.52 o 
   9   3   0      935.04      864.55     12.63 o 
  11   3   0        0.22       -3.43      3.43 o 
  13   3   0       66.90       43.09      4.30 o 
  15   3   0      564.77      633.13     13.71 o 
  17   3   0      145.25      134.33      8.20 o 
  19   3   0        0.03       -5.85      5.85 o 
  21   3   0      282.45      335.30     17.53 o 
  23   3   0        2.37       -6.89     11.60 o 
  25   3   0       43.65       63.34     16.91 o 
  27   3   0        1.47      -10.87     14.31 o 
  29   3   0       11.38        9.38     20.25 o 
  31   3   0      153.58      121.13     23.54 o 
   0   4   0      282.02      335.84     22.20 o 
   2   4   0     4084.46     4090.41     57.41 o 
   4   4   0     2179.33     2126.49     37.17 o 
   6   4   0       77.71       74.36      5.17 o 
   8   4   0     1458.93     1469.36     20.42 o 
  10   4   0      670.12      858.57     14.56 o 
  12   4   0       44.91       42.67      6.11 o 
  14   4   0       11.80       23.19      6.27 o 
  16   4   0       86.17      111.05      7.70 o 
  18   4   0       50.34       37.14      9.36 o 
  20   4   0      133.22      169.77     17.18 o 
  22   4   0        2.14      -11.95     11.95 o 
  24   4   0       55.35       36.39     20.69 o 
  26   4   0       34.02       30.88     16.09 o 
  28   4   0        3.90       -0.20     16.95 o 
  30   4   0       42.41       31.81     20.31 o 
   1   5   0       45.91       71.21      6.38 o 
   3   5   0       75.08       93.46      6.54 o 
   5   5   0        0.13        8.37      4.63 o 
   7   5   0       14.69       10.75      4.48 o 
   9   5   0      271.48      311.72     11.74 o 
  11   5   0      126.60      129.52      9.85 o 
  13   5   0       79.46      100.61      8.18 o 
  15   5   0      110.18      120.44     13.74 o 
  17   5   0       50.70       24.06     11.36 o 
  19   5   0       59.84       29.31     18.57 o 
  21   5   0        3.24      -11.74     11.74 o 
  23   5   0        0.80       -3.99     13.13 o 
  25   5   0       76.48       78.28     20.69 o 
  27   5   0        0.99       -5.36     15.92 o 
   0   6   0      295.08      214.17     10.83 o 
   2   6   0        0.70        0.94      6.04 o 
   4   6   0        5.56       -2.54      5.73 o 
   6   6   0      644.65      459.77     14.07 o 
   8   6   0        9.98        0.03      5.25 o 
  10   6   0      300.03      307.94     11.34 o 
  12   6   0       97.35       67.89     12.25 o 
  14   6   0        5.44        1.16     12.24 o 
  16   6   0       79.41       46.61     15.05 o 
  18   6   0      153.42      155.28     16.97 o 
  20   6   0        9.80       -0.78     15.80 o 
  22   6   0        9.98       27.37     14.93 o 
  24   6   0        4.00       -1.69     15.37 o 
   1   7   0       12.29       13.56      8.27 o 
   3   7   0     1329.60     1345.91     31.19 o 
   5   7   0     1399.05     1341.56     30.31 o 
   7   7   0      169.92      174.19      9.25 o 
   9   7   0      903.18      904.70     28.09 o 
  11   7   0      143.81      104.72     17.17 o 
  13   7   0        3.69       -8.80     11.39 o 
  15   7   0      134.20      159.16     18.20 o 
  17   7   0        4.02       -9.99     11.68 o 
  19   7   0        2.71      -12.19     13.43 o 
  21   7   0       59.68       62.85     16.48 o 
   0   8   0       56.41       35.34     33.49 o 
   2   8   0      136.67      247.53     46.47 o 
   4   8   0       94.27      160.28     20.27 o 
   6   8   0      130.18      116.25     12.98 o 
   8   8   0        3.02       -8.64      8.85 o 
  10   8   0       10.47       -7.67     12.91 o 
  12   8   0        3.16       19.68     12.47 o 
  14   8   0      155.64      187.89     18.93 o 
  16   8   0       19.27        6.83     15.59 o 
   7   9   0      136.48      135.18     16.20 o 
   9   9   0      111.68      119.65     21.78 o 
 -33   1   1      178.55      192.99     30.29 o 
 -31   1   1      205.63      245.78     23.38 o 
 -29   1   1        0.94       -7.71     11.83 o 
 -27   1   1      442.47      385.33     18.18 o 
 -25   1   1      273.59      240.88     14.01 o 
 -23   1   1      574.60      568.17     16.64 o 
 -21   1   1     1647.56     1693.21     27.07 o 
 -19   1   1      255.37      222.18     10.09 o 
 -17   1   1     1376.50     1156.27     17.93 o 
 -15   1   1       29.63       45.83      5.49 o 
 -13   1   1     3960.40     4364.17     40.66 o 
 -11   1   1      534.52      665.82     10.23 o 
  -9   1   1     2383.24     2107.86     21.23 o 
  -7   1   1    12634.13    12866.04     97.15 o 
  -5   1   1    24217.84    24114.86    185.86 o 
  -3   1   1     2468.37     2578.06     27.69 o 
  -1   1   1      407.17      422.50     10.59 o 
   1   1   1     4012.22     3955.97     36.36 o 
   3   1   1    88789.35    85149.92   1148.08 o 
   5   1   1     1108.54     1082.78     12.74 o 
   7   1   1     7350.43     7660.06     59.61 o 
   9   1   1      140.58      130.60      5.31 o 
  11   1   1      851.39      810.09     12.70 o 
  13   1   1     1950.18     2010.23     24.10 o 
  15   1   1      668.42      640.81     16.79 o 
  17   1   1      522.32      458.51     13.59 o 
  19   1   1      143.92      160.34     10.63 o 
  21   1   1     7648.58     7373.48     95.08 o 
  23   1   1        0.28       15.91      9.62 o 
  25   1   1      250.62      301.36     15.55 o 
  27   1   1      529.91      528.53     24.92 o 
  29   1   1      110.90       68.77     17.97 o 
  31   1   1      340.08      266.73     32.66 o 
 -32   2   1        5.08        5.46     19.07 o 
 -30   2   1      209.97      218.20     24.28 o 
 -28   2   1      853.10      890.95     41.66 o 
 -26   2   1        8.28       10.87     10.87 o 
 -24   2   1      498.83      470.14     18.12 o 
 -22   2   1      170.78      167.12     10.60 o 
 -20   2   1      134.39      127.62      9.40 o 
 -18   2   1      592.54      594.57     13.57 o 
 -16   2   1      504.48      450.80     13.43 o 
 -14   2   1      155.00      161.39      6.87 o 
 -12   2   1     6202.03     5884.43     54.70 o 
 -10   2   1     3032.20     2849.61     30.17 o 
  -8   2   1     3418.02     3525.77     32.41 o 
  -6   2   1    11274.61    11042.24     83.96 o 
  -4   2   1    73351.59    69863.84    806.61 o 
  -2   2   1     7960.79     7362.22     84.22 o 
   0   2   1     3154.51     3448.52     42.40 o 
   2   2   1    19700.91    19651.50    216.42 o 
   4   2   1     2530.51     2456.60     21.99 o 
   6   2   1      448.90      588.41      7.97 o 
   8   2   1     5491.49     5236.99     46.93 o 
  10   2   1      193.30      157.01      5.78 o 
  12   2   1      160.52      217.39      7.50 o 
  14   2   1     5116.00     4907.17     48.20 o 
  16   2   1     1018.29      993.12     16.03 o 
  18   2   1     1380.01     1380.55     21.58 o 
  20   2   1      448.02      420.49     17.64 o 
  22   2   1      293.32      366.64     15.01 o 
  24   2   1      228.27      226.19     15.56 o 
  26   2   1      112.06      113.88     16.14 o 
  28   2   1       47.31       76.64     19.97 o 
  30   2   1      183.49      265.68     27.65 o 
  32   2   1        3.20       -1.91     19.58 o 
 -31   3   1       22.24       36.88     19.74 o 
 -29   3   1        8.61        9.00     19.34 o 
 -27   3   1        1.20       -4.81     13.64 o 
 -25   3   1       70.90       32.29     13.59 o 
 -23   3   1      451.90      383.91     20.97 o 
 -21   3   1        4.85       -3.27      8.05 o 
 -19   3   1       71.10       68.54      7.25 o 
 -17   3   1     1735.60     1584.12     22.96 o 
 -15   3   1      318.06      322.54      8.66 o 
 -13   3   1      193.74      244.50      6.55 o 
 -11   3   1     8070.01     8154.62     71.29 o 
  -9   3   1    12542.95    13227.63    105.98 o 
  -7   3   1     4288.93     4719.87     42.26 o 
  -5   3   1    14404.88    15508.52    134.57 o 
  -3   3   1      582.69      484.18     10.85 o 
  -1   3   1     3895.06     4201.71     48.30 o 
   1   3   1      191.53      215.19      7.20 o 
   3   3   1       27.17        3.34      4.17 o 
   5   3   1      647.52      706.37      9.75 o 
   7   3   1     1093.06     1094.78     14.53 o 
   9   3   1     9977.24     9929.73     89.39 o 
  11   3   1      176.79      141.26      6.00 o 
  13   3   1      255.76      210.08      7.71 o 
  15   3   1      442.41      396.36     10.84 o 
  17   3   1      340.63      370.69     13.18 o 
  19   3   1      745.22      708.26     17.34 o 
  21   3   1      532.19      489.68     19.38 o 
  23   3   1       11.07       15.82     12.71 o 
  25   3   1      234.59      194.43     21.48 o 
  27   3   1       66.55       66.31     17.23 o 
  29   3   1       11.79        8.45     17.93 o 
  31   3   1       21.26       14.51     19.81 o 
 -30   4   1       16.87       19.77     19.37 o 
 -28   4   1       14.82       17.56     17.32 o 
 -26   4   1       79.46       76.30     18.91 o 
 -24   4   1        1.18      -12.19     12.19 o 
 -22   4   1       57.61       34.93     14.51 o 
 -20   4   1      304.87      296.06     18.16 o 
 -18   4   1      381.97      370.09     14.25 o 
 -16   4   1      123.13       98.61      6.14 o 
 -14   4   1     1106.95      977.46     16.40 o 
 -12   4   1        0.44       -3.70      4.38 o 
 -10   4   1      458.02      514.55     10.95 o 
  -8   4   1      564.02      450.48      9.15 o 
  -6   4   1       18.77       58.42      5.46 o 
  -4   4   1     1801.05     1996.51     28.99 o 
  -2   4   1     1823.37     2407.80     37.19 o 
   0   4   1    13639.90    14210.60    199.66 o 
   2   4   1     2692.96     2810.27     45.81 o 
   4   4   1      399.99      433.98     17.93 o 
   6   4   1     1948.34     1848.07     25.08 o 
   8   4   1     1078.30     1063.69     17.09 o 
  10   4   1      641.74      643.52     13.12 o 
  12   4   1       58.35       61.75      6.87 o 
  14   4   1      238.63      195.69      9.49 o 
  16   4   1      707.66      671.33     17.40 o 
  18   4   1       97.11       92.10     11.96 o 
  20   4   1       16.45       21.23     12.61 o 
  22   4   1       23.80        0.30     13.07 o 
  24   4   1        9.10       11.30     14.92 o 
  26   4   1       45.64       41.73     17.73 o 
  28   4   1       23.86       33.54     18.93 o 
 -29   5   1       23.06       36.25     22.06 o 
 -27   5   1       22.14       22.83     17.37 o 
 -25   5   1      110.47      103.16     18.81 o 
 -23   5   1        1.48       20.86     13.91 o 
 -21   5   1      179.75      175.40     18.00 o 
 -19   5   1       42.31       12.02     11.74 o 
 -17   5   1        2.45       11.31     11.31 o 
 -15   5   1     1209.65     1190.94     31.43 o 
 -13   5   1       35.32       72.32      7.29 o 
 -11   5   1      432.13      407.17     12.57 o 
  -9   5   1     1216.27     1145.91     19.74 o 
  -7   5   1      552.98      715.20     17.33 o 
  -5   5   1      129.00      119.82      6.74 o 
  -3   5   1     1772.82     1723.77     33.72 o 
  -1   5   1     1113.22     1129.13     24.22 o 
   1   5   1      257.09      316.44     11.77 o 
   3   5   1        3.41       -3.68      5.78 o 
   5   5   1     3167.65     3215.68     47.08 o 
   7   5   1       25.58       14.38      5.14 o 
   9   5   1      118.02      115.20      8.10 o 
  11   5   1      654.04      620.30     18.59 o 
  13   5   1       15.41       11.10      6.97 o 
  15   5   1       74.45       42.41     12.24 o 
  17   5   1      112.66      122.73     15.16 o 
  19   5   1        6.65       17.43     12.32 o 
  21   5   1      158.27      145.11     18.27 o 
  23   5   1       13.91       -5.30     14.26 o 
  25   5   1       12.55       16.87     15.97 o 
  27   5   1       34.26        5.63     19.24 o 
 -26   6   1        9.10        1.84     17.42 o 
 -24   6   1        3.03       -4.63     14.47 o 
 -22   6   1        0.10       -2.31     14.20 o 
 -20   6   1      241.50      274.02     20.81 o 
 -18   6   1      242.82      293.90     23.04 o 
 -16   6   1       34.04       22.59     13.65 o 
 -14   6   1      747.47      738.23     46.95 o 
 -12   6   1      476.76      532.35     18.59 o 
 -10   6   1      453.81      522.32     13.49 o 
  -8   6   1      280.73      231.71      8.22 o 
  -6   6   1     3328.59     3461.00     57.35 o 
  -4   6   1        6.94       18.97      7.55 o 
  -2   6   1      851.00      792.76     21.22 o 
   0   6   1      435.14      492.78     15.67 o 
   2   6   1      250.99      219.03     10.75 o 
   4   6   1      336.60      342.83     17.35 o 
   6   6   1      390.06      453.82     13.42 o 
   8   6   1      277.29      260.48     10.01 o 
  10   6   1      198.38      184.23     12.04 o 
  12   6   1      367.69      417.40     19.13 o 
  14   6   1        7.89        7.11     12.68 o 
  16   6   1       54.99       40.22     12.58 o 
  18   6   1      182.36      200.73     18.53 o 
  20   6   1        1.40       -9.81     12.94 o 
  22   6   1       12.22       19.85     15.32 o 
  24   6   1        2.65       14.11     16.02 o 
 -21   7   1        2.93       -2.70     13.78 o 
 -19   7   1      146.33      121.32     17.02 o 
 -17   7   1       20.69       -2.07     14.41 o 
 -15   7   1       43.25       27.85     13.46 o 
 -13   7   1        5.15        2.49     11.46 o 
 -11   7   1       21.79       17.09     10.81 o 
  -9   7   1        2.83        2.89      7.62 o 
  -7   7   1       48.23       49.57      9.80 o 
  -5   7   1      130.02      123.26      9.93 o 
  -3   7   1      480.92      429.39     22.60 o 
  -1   7   1      975.83      957.29     31.75 o 
   1   7   1      328.96      391.81     28.43 o 
   3   7   1     1245.51     1092.22     23.72 o 
   5   7   1      216.68      227.13      8.18 o 
   7   7   1      130.32      168.40      9.94 o 
   9   7   1      424.16      348.12     16.97 o 
  11   7   1      271.55      324.61     19.48 o 
  13   7   1       11.39       39.93     13.60 o 
  15   7   1      110.38       90.14     14.37 o 
  17   7   1      137.96      156.28     17.64 o 
  19   7   1        1.63       -8.67     13.34 o 
  21   7   1      107.62      133.30     25.72 o 
 -18   8   1       12.58       20.03     16.29 o 
 -16   8   1        3.27       -7.75     14.21 o 
 -14   8   1        0.36      -12.71     12.95 o 
 -12   8   1      203.80      258.90     19.81 o 
 -10   8   1        3.17       -2.31     10.03 o 
  -8   8   1      326.56      291.97     15.01 o 
  -6   8   1      245.92      251.24     27.68 o 
  -4   8   1       18.64       37.32     15.69 o 
  -2   8   1       44.36       51.62     12.82 o 
   0   8   1       69.58       97.13     36.33 o 
   2   8   1        9.90       92.81     37.07 o 
   4   8   1      137.48      122.35     19.03 o 
   6   8   1        0.32       -3.30      8.46 o 
   8   8   1        3.35       -1.48     11.51 o 
  10   8   1        9.20        6.37     13.67 o 
  12   8   1        0.15       11.82     16.77 o 
  14   8   1      219.69      221.16     28.47 o 
  16   8   1      135.80      101.60     16.56 o 
  -9   9   1        6.48        7.43     13.27 o 
  -7   9   1      186.86      206.22     36.58 o 
  -5   9   1      470.00      434.64     30.28 o 
   5   9   1       47.11       56.48     17.55 o 
   7   9   1       69.81       79.84     15.87 o 
 -34   0   2       68.74       96.89     51.90 o 
 -32   0   2      507.58      567.95     57.91 o 
 -30   0   2       67.79       74.54     21.77 o 
 -28   0   2        1.79      -14.93     16.03 o 
 -26   0   2       82.81      131.52     16.75 o 
 -24   0   2      785.07      675.30     25.77 o 
 -22   0   2       80.17       96.34     12.67 o 
 -20   0   2     1116.58     1121.00     44.72 o 
 -18   0   2      255.96      193.12     13.08 o 
 -16   0   2      411.94      593.64     17.79 o 
 -14   0   2     5338.14     5199.76     88.11 o 
 -12   0   2    20900.62    22716.36    233.21 o 
 -10   0   2    25238.50    23666.76    240.94 o 
  -8   0   2       15.75        0.49      3.57 o 
  -6   0   2   124814.56   120124.75   1140.50 o 
  -4   0   2      342.03      312.21      5.99 o 
   0   0   2     4281.58     4045.94     80.09 o 
   2   0   2      268.69      206.57      8.05 o 
   4   0   2     5760.87     5283.02     55.72 o 
   6   0   2      232.22      279.86      7.99 o 
   8   0   2    12178.88    12522.08    128.98 o 
  10   0   2      749.79      930.32     18.71 o 
  12   0   2     1589.96     1419.07     23.63 o 
  14   0   2      250.44      250.55     12.69 o 
  16   0   2        0.11       -6.80      8.91 o 
  18   0   2     2496.74     2452.19     45.24 o 
  20   0   2       52.63       64.16     14.06 o 
  22   0   2      635.42      661.10     25.91 o 
  24   0   2     2900.84     2831.61     58.04 o 
  26   0   2     1204.43     1271.96     43.82 o 
  28   0   2      202.03      282.50     63.50 o 
  30   0   2        3.30       13.78     26.15 o 
  32   0   2       17.99      -18.91     42.76 o 
 -33   1   2       56.50       30.82     23.29 o 
 -31   1   2       50.78       70.13     18.29 o 
 -29   1   2       40.23       54.80     12.43 o 
 -27   1   2       62.11       92.20     12.70 o 
 -25   1   2      565.14      623.26     18.07 o 
 -23   1   2       56.77       87.35      9.15 o 
 -21   1   2     1223.88     1210.55     22.25 o 
 -19   1   2      139.82      130.02      8.33 o 
 -17   1   2        5.94        0.36      4.94 o 
 -15   1   2     6240.92     5743.86     52.28 o 
 -13   1   2     1378.91     1648.89     18.17 o 
 -11   1   2     1291.40     1296.92     14.77 o 
  -9   1   2    73161.57    72673.56    494.64 o 
  -7   1   2     9891.14     9565.19     78.25 o 
  -5   1   2    24346.39    24277.22    205.42 o 
  -3   1   2    57425.88    54352.95    555.57 o 
  -1   1   2     5642.74     5590.88     47.88 o 
   1   1   2     6595.52     6047.82     48.07 o 
   3   1   2     1747.41     1641.73     15.49 o 
   5   1   2     2099.74     2149.17     19.43 o 
   7   1   2     1289.26     1361.70     13.90 o 
   9   1   2     2698.69     2543.89     23.21 o 
  11   1   2      274.76      305.64      7.47 o 
  13   1   2        1.53       -4.23      4.23 o 
  15   1   2      792.48      827.81     15.98 o 
  17   1   2     1080.31     1065.33     21.34 o 
  19   1   2       39.46       59.02      8.52 o 
  21   1   2      554.98      495.21     16.30 o 
  23   1   2     1539.45     1537.26     28.36 o 
  25   1   2       58.46       61.23     11.57 o 
  27   1   2       17.32       36.60     13.86 o 
  29   1   2      181.45      205.99     22.10 o 
  31   1   2        0.08       -1.23     25.31 o 
 -34   2   2      147.69      135.81     35.20 o 
 -32   2   2        6.92        4.12     17.82 o 
 -30   2   2      155.00      190.52     23.53 o 
 -28   2   2       31.56       24.68     13.28 o 
 -26   2   2      115.76      146.61     12.98 o 
 -24   2   2      811.36      844.57     21.78 o 
 -22   2   2       39.95       27.54      7.82 o 
 -20   2   2      196.84      211.61      9.77 o 
 -18   2   2      186.89      210.62      8.59 o 
 -16   2   2      469.41      479.33     11.23 o 
 -14   2   2     2458.40     2420.15     28.00 o 
 -12   2   2       42.47       44.03      4.13 o 
 -10   2   2     3947.48     4498.31     38.03 o 
  -8   2   2     6716.72     7604.07     65.63 o 
  -6   2   2    29667.38    29154.49    217.04 o 
  -4   2   2    42854.50    42474.32    593.38 o 
  -2   2   2      156.46      116.54      4.09 o 
   0   2   2    12278.94    12031.51    117.94 o 
   2   2   2     7403.72     7276.50     61.18 o 
   4   2   2      501.22      463.92      7.60 o 
   6   2   2      633.11      599.13      8.96 o 
   8   2   2     2463.76     2671.36     27.31 o 
  10   2   2      935.30      930.91     17.05 o 
  12   2   2      184.57      217.14      8.15 o 
  14   2   2        7.97        3.52      5.34 o 
  16   2   2       96.32      122.35      8.04 o 
  18   2   2       31.18       32.16      8.55 o 
  20   2   2      921.96      902.04     22.59 o 
  22   2   2      423.13      454.78     20.14 o 
  24   2   2      597.29      449.95     21.62 o 
  26   2   2       68.03       36.29     15.49 o 
  28   2   2      378.08      443.08     30.85 o 
  30   2   2        9.48       23.62     20.09 o 
 -33   3   2        0.14       20.88     22.93 o 
 -31   3   2        0.35      -16.49     16.49 o 
 -29   3   2        0.89        9.46     16.54 o 
 -27   3   2        3.15       -8.35     14.94 o 
 -25   3   2      263.46      235.25     16.98 o 
 -23   3   2       91.78      111.33     11.85 o 
 -21   3   2        7.72       -4.55      6.93 o 
 -19   3   2       51.46       53.32      6.88 o 
 -17   3   2     2843.15     3066.30     36.87 o 
 -15   3   2      370.37      360.44      9.25 o 
 -13   3   2        0.69       -4.19      4.19 o 
 -11   3   2     8313.35     7560.40     66.44 o 
  -9   3   2     1278.19     1358.01     15.54 o 
  -7   3   2     1678.23     1499.05     18.48 o 
  -5   3   2     7824.40     7943.08     84.87 o 
  -3   3   2     7408.33     8412.67     97.54 o 
  -1   3   2      531.94      458.93     12.72 o 
   1   3   2       97.76      141.47      6.27 o 
   3   3   2     2481.20     2516.40     26.59 o 
   5   3   2      972.95     1015.23     12.35 o 
   7   3   2        9.59        8.36      3.84 o 
   9   3   2      253.73      244.98      7.25 o 
  11   3   2      133.84      138.79      6.83 o 
  13   3   2      134.82      124.33      7.26 o 
  15   3   2     1045.28      965.88     26.54 o 
  17   3   2      318.65      276.35     11.18 o 
  19   3   2     1031.73      992.63     23.57 o 
  21   3   2      899.15      928.10     31.93 o 
  23   3   2      107.25       79.31     16.34 o 
  25   3   2       94.73      103.87     18.86 o 
  27   3   2       40.52       77.62     19.45 o 
  29   3   2       41.88       72.72     20.86 o 
 -30   4   2       22.13       35.90     21.62 o 
 -28   4   2       46.08       43.23     18.31 o 
 -26   4   2        2.08      -13.88     13.88 o 
 -24   4   2        3.57      -10.87     13.52 o 
 -22   4   2       28.02       18.19     12.98 o 
 -20   4   2        0.50       -7.04      9.08 o 
 -18   4   2      378.68      419.82     11.77 o 
 -16   4   2      313.68      283.45      8.87 o 
 -14   4   2     5303.56     4922.77     50.40 o 
 -12   4   2     3214.34     3368.88     35.81 o 
 -10   4   2      808.05      885.77     14.15 o 
  -8   4   2       88.01       80.61      4.45 o 
  -6   4   2      143.94       91.24      5.10 o 
  -4   4   2      649.45      634.53     12.46 o 
  -2   4   2     1462.85     1599.45     27.86 o 
   0   4   2     1296.87     1262.21     30.59 o 
   2   4   2        0.20        9.30      4.95 o 
   4   4   2      581.37      696.02     11.52 o 
   6   4   2      575.72      620.20     12.29 o 
   8   4   2       65.96      121.65      6.64 o 
  10   4   2       34.45       38.58      5.74 o 
  12   4   2        0.24        2.89      5.70 o 
  14   4   2      271.08      272.69     10.93 o 
  16   4   2      468.07      440.75     16.01 o 
  18   4   2      200.62      169.71     23.42 o 
  20   4   2       89.82      120.20     16.66 o 
  22   4   2       28.33       12.84     13.87 o 
  24   4   2       41.13       28.95     16.37 o 
  26   4   2        1.36      -15.23     15.23 o 
  28   4   2        0.09        2.63     17.55 o 
 -29   5   2        0.52      -17.20     17.20 o 
 -27   5   2        7.17      -14.47     14.47 o 
 -25   5   2        1.97      -14.88     20.80 o 
 -23   5   2      141.71      190.61     28.91 o 
 -21   5   2      158.96      147.50     17.05 o 
 -19   5   2       70.66       45.07     15.39 o 
 -17   5   2       12.58       -5.07     10.20 o 
 -15   5   2       17.34       -3.50      7.78 o 
 -13   5   2        2.61       -5.22      5.22 o 
 -11   5   2      176.20      185.61      8.38 o 
  -9   5   2      832.75      946.11     15.90 o 
  -7   5   2        5.53       -0.74      5.02 o 
  -5   5   2       33.53       57.50      6.24 o 
  -3   5   2      635.03      657.55     33.94 o 
  -1   5   2       23.51        7.01      6.09 o 
   1   5   2     3086.22     3256.41     54.61 o 
   3   5   2       11.02       26.14      7.84 o 
   5   5   2       67.49       65.65      6.54 o 
   7   5   2      101.35      111.21      7.38 o 
   9   5   2       31.45       27.76      8.65 o 
  11   5   2      120.30      125.01      8.50 o 
  13   5   2       98.15       94.99     10.26 o 
  15   5   2     1378.62     1448.64     62.61 o 
  17   5   2      346.68      419.84     25.19 o 
  19   5   2       35.88       15.56     13.14 o 
  21   5   2      176.15      212.09     20.49 o 
  23   5   2       77.95       66.42     17.35 o 
  25   5   2        5.63       12.72     16.10 o 
  27   5   2       32.38       15.71     20.79 o 
 -26   6   2        9.32      -15.04     15.04 o 
 -24   6   2       23.50        4.56     14.41 o 
 -22   6   2      114.84       96.78     17.63 o 
 -20   6   2      226.95      184.91     21.47 o 
 -18   6   2      427.91      378.26     25.40 o 
 -16   6   2       20.91       21.69     16.36 o 
 -14   6   2       13.32      -10.86     10.86 o 
 -12   6   2      773.76      669.42     18.30 o 
 -10   6   2       16.11       16.74      6.31 o 
  -8   6   2       11.08       11.80      8.24 o 
  -6   6   2        2.61       16.26      5.63 o 
  -4   6   2      267.03      316.20     10.00 o 
  -2   6   2       67.98       56.10      8.64 o 
   0   6   2      740.65      694.58     20.14 o 
   2   6   2      125.23      143.10     17.59 o 
   4   6   2      101.13      101.36      7.33 o 
   6   6   2        0.71       -6.15      6.15 o 
   8   6   2        6.70       -0.67      6.49 o 
  10   6   2      135.74      130.40     16.87 o 
  12   6   2        1.06       -1.30     10.42 o 
  14   6   2       92.10       60.97     12.86 o 
  16   6   2        4.00       16.09     12.16 o 
  18   6   2        1.28       -1.81     12.94 o 
  20   6   2      114.86       99.07     17.67 o 
  22   6   2       12.84        6.43     15.04 o 
  24   6   2        0.01        2.38     17.28 o 
 -23   7   2       29.01       27.16     16.85 o 
 -21   7   2      171.83      117.28     18.30 o 
 -19   7   2        0.32        9.36     15.44 o 
 -17   7   2      126.15      140.24     18.33 o 
 -15   7   2        4.17        4.47     12.58 o 
 -13   7   2      123.52      144.29     15.30 o 
 -11   7   2      254.81      251.79     16.08 o 
  -9   7   2      967.41      855.36     20.29 o 
  -7   7   2      611.59      687.96     38.87 o 
  -5   7   2      835.39      810.49     20.97 o 
  -3   7   2      224.24      220.55      9.24 o 
  -1   7   2        7.13       12.11     12.65 o 
   1   7   2        0.34       -7.09      7.78 o 
   3   7   2      116.90       85.69      7.59 o 
   5   7   2        9.53       -0.31      5.77 o 
   7   7   2       49.56       17.62      8.85 o 
   9   7   2       33.72       49.41     17.41 o 
  11   7   2       27.98       17.92     11.92 o 
  13   7   2        0.39        0.71     11.01 o 
  15   7   2       33.78       11.65     12.91 o 
  17   7   2      143.76      109.20     17.12 o 
  19   7   2       39.32       36.15     15.78 o 
  21   7   2        3.28        8.49     33.46 o 
 -18   8   2       26.18       39.68     41.80 o 
 -16   8   2       22.72       33.07     14.70 o 
 -14   8   2       15.18        3.99     11.97 o 
 -12   8   2       88.79      132.48     14.49 o 
 -10   8   2       35.01       19.26     10.22 o 
  -8   8   2      117.60      116.29     25.83 o 
  -6   8   2      364.97      432.53     36.21 o 
  -4   8   2       17.56       42.02     15.69 o 
  -2   8   2       17.25        9.52      8.62 o 
   0   8   2        0.04        2.59     10.97 o 
   2   8   2        0.02       -7.96      7.96 o 
   4   8   2       23.09       10.45      8.60 o 
   6   8   2        6.31       11.50     10.05 o 
   8   8   2        0.24       -0.49     10.86 o 
  10   8   2       20.87       32.62     16.60 o 
  12   8   2       73.57       60.20     15.50 o 
  14   8   2      105.77       93.71     15.91 o 
  16   8   2      158.85      168.98     31.34 o 
  -9   9   2       22.30       16.79     23.60 o 
  -7   9   2       26.17       10.13     18.41 o 
  -5   9   2       39.14       50.42     18.29 o 
   1   9   2       87.73       60.43     17.05 o 
   3   9   2        4.19       16.68     15.69 o 
   5   9   2       20.54       -0.74     17.55 o 
   7   9   2        5.02      -10.26     10.26 o 
 -35   1   3       50.86       34.90     26.51 o 
 -33   1   3      108.29      102.89     26.01 o 
 -31   1   3      158.34      164.19     20.49 o 
 -29   1   3        1.81       -3.30     10.28 o 
 -27   1   3        0.02       -2.59      8.56 o 
 -25   1   3      127.99      110.89     10.25 o 
 -23   1   3      529.02      503.92     15.13 o 
 -21   1   3      195.81      202.50     10.46 o 
 -19   1   3        0.07       -1.46      5.49 o 
 -17   1   3       44.18       48.27      5.74 o 
 -15   1   3     1911.33     2177.86     24.69 o 
 -13   1   3     4491.93     4883.46     41.05 o 
 -11   1   3     3823.08     3750.23     32.00 o 
  -9   1   3     4712.98     5033.80     37.61 o 
  -7   1   3     6609.89     6691.17     54.49 o 
  -5   1   3    59049.18    56297.54    555.47 o 
  -3   1   3    81336.30    78191.38    764.76 o 
  -1   1   3    26224.82    25388.93    205.31 o 
   1   1   3       24.46       18.57      2.24 o 
   3   1   3      419.27      372.35      5.86 o 
   5   1   3     7249.84     7083.15     51.28 o 
   7   1   3     2452.54     2277.67     21.73 o 
   9   1   3       25.90       13.75      3.36 o 
  11   1   3     5539.12     5833.35     51.22 o 
  13   1   3     5788.15     5643.40     55.25 o 
  15   1   3     4309.54     4285.93     51.48 o 
  17   1   3     1745.85     1685.92     27.94 o 
  19   1   3        9.77       -0.88      8.02 o 
  21   1   3      668.56      717.97     21.55 o 
  23   1   3      238.86      245.47     16.29 o 
  25   1   3      285.17      311.89     18.84 o 
  27   1   3       31.96       33.99     14.27 o 
  29   1   3       70.18       76.70     21.35 o 
  31   1   3      107.98      121.67     28.73 o 
 -34   2   3        6.72       -0.37     19.65 o 
 -32   2   3        0.50       -8.96     17.46 o 
 -30   2   3       50.92       -6.07     15.28 o 
 -28   2   3       16.83       22.04     18.15 o 
 -26   2   3      169.91      165.18     14.21 o 
 -24   2   3      493.94      480.10     20.93 o 
 -22   2   3       54.02       27.29      7.71 o 
 -20   2   3      191.56      168.74      9.45 o 
 -18   2   3        7.24       -0.10      5.08 o 
 -16   2   3     1012.01     1019.09     16.07 o 
 -14   2   3      149.88      124.85      7.03 o 
 -12   2   3       50.46      119.76      5.20 o 
 -10   2   3    21226.35    21221.18    153.29 o 
  -8   2   3      536.22      464.07      8.49 o 
  -6   2   3      166.44      141.48      3.61 o 
  -4   2   3    21874.96    22249.83    190.82 o 
  -2   2   3     1591.05     1611.02     16.58 o 
   0   2   3    19597.01    20074.06    164.39 o 
   2   2   3    17958.53    17905.91    151.93 o 
   4   2   3     2866.77     2827.29     23.45 o 
   6   2   3     2874.12     2694.65     25.27 o 
   8   2   3     1577.09     1587.54     19.17 o 
  10   2   3      705.63      666.77     13.23 o 
  12   2   3     2819.03     2768.83     32.24 o 
  14   2   3       47.34       33.53      6.23 o 
  16   2   3     1096.30     1115.10     21.78 o 
  18   2   3     6001.13     5643.39     91.32 o 
  20   2   3      608.34      542.80     18.34 o 
  22   2   3      322.75      243.39     16.84 o 
  24   2   3      129.13      145.46     16.01 o 
  26   2   3       71.15       39.29     17.33 o 
  28   2   3      130.58      160.16     23.61 o 
  30   2   3        0.01      -18.45     18.45 o 
 -33   3   3       14.64       26.61     20.24 o 
 -31   3   3        0.26      -13.78     16.12 o 
 -29   3   3       22.49       22.98     16.49 o 
 -27   3   3       15.53       -9.13     14.38 o 
 -25   3   3        0.14       10.94     11.00 o 
 -23   3   3      194.32      243.57     12.99 o 
 -21   3   3       30.29       19.11      6.59 o 
 -19   3   3      168.93      111.80      7.83 o 
 -17   3   3     1475.43     1541.19     23.34 o 
 -15   3   3     1401.25     1478.54     18.99 o 
 -13   3   3     9859.30    10429.85     91.00 o 
 -11   3   3       21.39        8.87      3.30 o 
  -9   3   3     2310.02     2576.40     23.88 o 
  -7   3   3     3303.55     3489.56     33.79 o 
  -5   3   3      863.98      715.86     12.35 o 
  -3   3   3     2664.88     2774.49     29.93 o 
  -1   3   3     5254.24     5324.76     51.38 o 
   1   3   3     3065.21     2996.87     31.25 o 
   3   3   3      299.02      363.72      6.27 o 
   5   3   3       81.31      116.51      5.00 o 
   7   3   3     6453.06     6228.14     65.27 o 
   9   3   3      368.48      435.34      9.28 o 
  11   3   3       41.37       24.22      4.80 o 
  13   3   3     1421.91     1329.41     19.40 o 
  15   3   3      838.84      793.33     16.95 o 
  17   3   3       12.55       20.35      6.60 o 
  19   3   3       15.03       15.08     10.55 o 
  21   3   3        7.16       -4.02     13.08 o 
  23   3   3       18.32       -5.55     22.81 o 
  25   3   3       30.60       43.81     17.01 o 
  27   3   3        0.16      -14.54     16.59 o 
  29   3   3        1.24      -17.53     17.53 o 
 -32   4   3        1.60        5.66     22.07 o 
 -30   4   3        1.38      -16.31     16.31 o 
 -28   4   3       68.78       55.46     17.75 o 
 -26   4   3       24.99       -1.60     13.98 o 
 -24   4   3      401.44      402.69     26.52 o 
 -22   4   3      233.09      237.98     20.69 o 
 -20   4   3        4.79        1.46      8.19 o 
 -18   4   3     2202.35     2153.17     41.42 o 
 -16   4   3      473.69      450.83     11.00 o 
 -14   4   3     1967.04     1940.74     24.27 o 
 -12   4   3       11.89        2.91      4.00 o 
 -10   4   3       14.73       12.19      4.26 o 
  -8   4   3      124.10      121.03      4.43 o 
  -6   4   3        1.90        9.78      3.75 o 
  -4   4   3      599.48      580.42      9.29 o 
  -2   4   3        0.65       -3.59      3.59 o 
   0   4   3        7.94       10.94      5.18 o 
   2   4   3       19.93       17.41      3.98 o 
   4   4   3     2510.31     2427.49     29.04 o 
   6   4   3      712.24      710.08     10.51 o 
   8   4   3      103.65      141.01      7.11 o 
  10   4   3     1558.73     1544.86     22.61 o 
  12   4   3       96.29       86.82      7.70 o 
  14   4   3        1.19       -1.78      6.62 o 
  16   4   3      515.92      509.62     38.87 o 
  18   4   3       79.39       78.13     16.38 o 
  20   4   3        4.49       11.49     16.37 o 
  22   4   3        4.84       32.98     15.28 o 
  24   4   3      284.90      303.93     25.25 o 
  26   4   3        9.33        8.96     17.47 o 
  28   4   3        0.43       -1.86     18.20 o 
 -29   5   3        0.22      -16.60     16.60 o 
 -27   5   3       18.16       14.65     16.46 o 
 -25   5   3       34.24        5.59     14.75 o 
 -23   5   3       76.64       45.36     14.82 o 
 -21   5   3        7.97      -13.10     13.16 o 
 -19   5   3      207.36      197.53     19.19 o 
 -17   5   3      624.39      599.45     20.25 o 
 -15   5   3      467.83      566.93     15.53 o 
 -13   5   3      266.78      230.19      9.05 o 
 -11   5   3        0.14       -4.63      4.70 o 
  -9   5   3      541.43      661.97     12.08 o 
  -7   5   3     1039.60     1127.71     17.71 o 
  -5   5   3      224.06      223.49      7.04 o 
  -3   5   3     1011.18      990.04     16.41 o 
  -1   5   3      202.15      206.67     11.38 o 
   1   5   3       57.76       64.99      5.24 o 
   3   5   3     2393.86     2392.36     30.00 o 
   5   5   3      406.28      446.48     11.75 o 
   7   5   3      395.51      421.27     18.02 o 
   9   5   3     2803.55     2824.11     42.70 o 
  11   5   3      208.42      265.47      9.74 o 
  13   5   3       16.06       19.01     11.38 o 
  15   5   3      108.89      102.31     15.05 o 
  17   5   3       88.03      111.78     17.62 o 
  19   5   3        4.13       -6.42     14.32 o 
  21   5   3       14.92       19.60     17.64 o 
  23   5   3       99.51       95.57     26.10 o 
  25   5   3       73.69       62.80     19.27 o 
 -26   6   3        6.11      -14.94     14.94 o 
 -24   6   3        1.85       -6.10     14.04 o 
 -22   6   3      201.85      179.53     22.92 o 
 -20   6   3        0.28        2.19     14.89 o 
 -18   6   3     1450.12     1408.69     44.54 o 
 -16   6   3        0.01      -12.34     12.34 o 
 -14   6   3      449.32      366.80     21.90 o 
 -12   6   3      147.06      162.85     10.13 o 
 -10   6   3       98.20      118.74      7.29 o 
  -8   6   3        5.27        5.43      6.04 o 
  -6   6   3        0.74        7.85      5.23 o 
  -4   6   3       42.01       76.05      7.97 o 
  -2   6   3     1377.47     1380.24     22.55 o 
   0   6   3       19.84        3.59      6.64 o 
   2   6   3        5.76       -4.99      4.99 o 
   4   6   3     1638.69     1694.18     28.67 o 
   6   6   3       84.36      107.51     11.10 o 
   8   6   3       18.74       26.01      7.47 o 
  10   6   3       16.75       -7.76     11.93 o 
  12   6   3       29.82       32.41     12.22 o 
  14   6   3      308.47      324.01     22.26 o 
  16   6   3        0.78       -0.46     13.60 o 
  18   6   3      124.00      139.30     17.86 o 
  20   6   3        3.09       -3.35     13.99 o 
  22   6   3       79.18      113.53     19.48 o 
 -23   7   3       12.76        4.08     16.21 o 
 -21   7   3      120.64      193.20     27.22 o 
 -19   7   3        4.66       -5.24     14.83 o 
 -17   7   3      133.34      162.66     19.19 o 
 -15   7   3      211.95      328.49     20.77 o 
 -13   7   3      212.80      188.37     15.91 o 
 -11   7   3     1354.91     1271.46     33.54 o 
  -9   7   3       57.60      117.78     15.04 o 
  -7   7   3      903.14      895.58     33.77 o 
  -5   7   3      157.73      151.59     10.82 o 
  -3   7   3       25.50       14.72     11.22 o 
  -1   7   3      325.29      394.67     17.20 o 
   1   7   3        0.61       -5.17      5.78 o 
   3   7   3       27.36        9.67      4.65 o 
   5   7   3       97.97      158.85     11.82 o 
   7   7   3       46.87       25.51     10.36 o 
   9   7   3       93.06      106.19     14.65 o 
  11   7   3        1.79        8.83     10.71 o 
  13   7   3       31.47       16.32     12.18 o 
  15   7   3        0.04       -5.66     13.45 o 
  17   7   3        0.24        2.53     14.32 o 
  19   7   3       16.09       -0.42     17.77 o 
 -18   8   3       12.34       17.96     15.75 o 
 -16   8   3       15.79        2.33     13.68 o 
 -14   8   3        1.63      -11.23     11.23 o 
 -12   8   3       35.16       20.82     11.14 o 
 -10   8   3       19.46       11.96      8.70 o 
  -8   8   3      111.88      107.02     25.46 o 
  -6   8   3       94.17       33.74     19.40 o 
  -4   8   3       83.77       74.52     18.91 o 
  -2   8   3      143.34      131.87     13.84 o 
   0   8   3       63.19       39.85     11.12 o 
   2   8   3        2.51        4.52     14.93 o 
   4   8   3       33.99       66.27     13.12 o 
   6   8   3      113.10       69.04     12.43 o 
   8   8   3       33.78       34.03     12.36 o 
  10   8   3      429.63      467.41     35.09 o 
  12   8   3      501.86      627.25     26.90 o 
  14   8   3      100.70       98.19     16.60 o 
  -9   9   3       23.56       30.90     21.01 o 
  -7   9   3      330.39      307.10     31.39 o 
  -5   9   3       22.88       19.03     17.92 o 
  -3   9   3       44.44       62.04     17.55 o 
   1   9   3        0.06       -8.90     13.84 o 
   3   9   3       63.48       92.20     13.64 o 
   5   9   3       16.65       12.96     12.14 o 
 -34   0   4       12.69       38.80     41.65 o 
 -32   0   4       37.57       66.19     22.97 o 
 -30   0   4      207.59      267.55     21.01 o 
 -28   0   4      224.53      249.10     18.90 o 
 -26   0   4      345.06      293.45     18.78 o 
 -24   0   4      352.99      464.86     20.91 o 
 -22   0   4       21.19       -4.81      9.04 o 
 -20   0   4        5.79        6.29      8.53 o 
 -18   0   4     9950.26    10417.91    138.22 o 
 -16   0   4    11718.43    11648.23    138.11 o 
 -14   0   4    27660.53    29317.36    299.32 o 
 -12   0   4    15067.69    15245.44    150.29 o 
 -10   0   4    63508.68    66365.77    624.08 o 
  -8   0   4    21045.10    19877.28    190.80 o 
  -6   0   4      474.72      338.72      8.37 o 
  -4   0   4      196.86      127.47      6.30 o 
  -2   0   4    20508.95    20521.13    225.07 o 
   0   0   4      338.12      370.25      8.46 o 
   2   0   4      255.23      206.29      7.71 o 
   4   0   4    33996.20    33654.79    333.30 o 
   6   0   4     7382.60     7684.74     76.36 o 
   8   0   4        3.36        3.22      4.63 o 
  10   0   4     4259.17     4307.15     52.03 o 
  12   0   4       40.68       88.15      9.23 o 
  14   0   4     5817.85     6084.94     95.10 o 
  16   0   4     6895.13     7167.49    111.30 o 
  18   0   4     3356.07     3259.94    127.96 o 
  20   0   4      760.31      825.35     36.50 o 
  22   0   4       85.16      115.76     18.59 o 
  24   0   4      272.79      327.80     24.73 o 
  26   0   4       79.20      148.58     21.49 o 
  28   0   4        1.71       -7.99     23.78 o 
  30   0   4        8.48       41.89     48.94 o 
 -35   1   4       41.48       47.96     25.25 o 
 -33   1   4       10.93        6.38     18.01 o 
 -31   1   4       18.31       -7.44     12.65 o 
 -29   1   4       37.17       21.44     10.73 o 
 -27   1   4      192.54      196.47     14.03 o 
 -25   1   4        3.32        2.08      7.47 o 
 -23   1   4      133.89      132.40     11.47 o 
 -21   1   4     2852.16     2857.85     36.39 o 
 -19   1   4      135.37      141.64      8.48 o 
 -17   1   4      182.40      130.04      6.99 o 
 -15   1   4     6938.54     7914.41     68.67 o 
 -13   1   4      167.07      148.53      5.56 o 
 -11   1   4      267.16      130.60      4.62 o 
  -9   1   4      811.35      554.67      7.81 o 
  -7   1   4    14888.73    15504.61    112.83 o 
  -5   1   4    10948.30    11467.75     94.54 o 
  -3   1   4     1908.64     2181.60     19.60 o 
  -1   1   4     4875.26     5342.66     47.33 o 
   1   1   4    10657.68    10825.96     87.95 o 
   3   1   4     6326.10     6416.95     48.34 o 
   5   1   4     2194.41     2268.64     19.61 o 
   7   1   4     1080.42     1140.94     13.46 o 
   9   1   4    10521.56    10056.86     86.54 o 
  11   1   4     3445.87     3682.89     39.43 o 
  13   1   4     1387.80     1339.34     22.38 o 
  15   1   4     2175.13     2091.07     31.03 o 
  17   1   4     1763.76     1721.36     28.62 o 
  19   1   4       66.20       69.96      9.85 o 
  21   1   4      159.78      159.19     14.13 o 
  23   1   4      192.81      192.10     16.06 o 
  25   1   4      165.36      144.26     15.51 o 
  27   1   4       32.32       48.28     17.38 o 
  29   1   4        2.84      -21.86     21.86 o 
 -34   2   4        2.46       -2.57     19.63 o 
 -32   2   4        0.65      -16.81     16.81 o 
 -30   2   4       39.61       21.98     15.21 o 
 -28   2   4       50.29       78.72     14.16 o 
 -26   2   4      139.91      193.19     12.83 o 
 -24   2   4       11.12       14.70      7.71 o 
 -22   2   4      827.79      814.26     18.39 o 
 -20   2   4     1107.95     1201.05     20.00 o 
 -18   2   4      885.83      893.61     15.79 o 
 -16   2   4      225.91      171.55      7.81 o 
 -14   2   4       11.62       -4.33      4.33 o 
 -12   2   4     4713.50     4928.26     39.13 o 
 -10   2   4     1069.35     1291.72     13.63 o 
  -8   2   4     2049.10     1922.02     19.87 o 
  -6   2   4     2329.20     2176.99     19.29 o 
  -4   2   4     4758.22     5133.44     39.12 o 
  -2   2   4    26831.01    27260.98    196.03 o 
   0   2   4    10271.88    10244.11     80.71 o 
   2   2   4     1112.23     1120.96     12.35 o 
   4   2   4     1687.48     1577.74     17.74 o 
   6   2   4     1366.70     1319.72     16.00 o 
   8   2   4     1120.86     1139.11     16.49 o 
  10   2   4      666.30      566.15     12.42 o 
  12   2   4      734.29      756.01     15.40 o 
  14   2   4     2549.12     2520.34     32.21 o 
  16   2   4     1627.47     1545.11     28.15 o 
  18   2   4     8170.79     8267.53     99.62 o 
  20   2   4     1825.02     1730.47     32.58 o 
  22   2   4      124.23       74.03     17.27 o 
  24   2   4       80.23       99.28     18.65 o 
  26   2   4       84.68       61.70     19.87 o 
  28   2   4       27.57       47.92     19.91 o 
  30   2   4        4.64       29.50     20.71 o 
 -33   3   4        8.21       -2.87     18.97 o 
 -31   3   4        0.04      -15.89     15.89 o 
 -29   3   4       27.70       29.88     16.31 o 
 -27   3   4       56.37       56.55     16.82 o 
 -25   3   4        2.36        2.86     11.25 o 
 -23   3   4      780.81      655.80     18.47 o 
 -21   3   4      517.93      535.15     14.12 o 
 -19   3   4      250.09      218.72      9.24 o 
 -17   3   4     2146.11     2001.78     27.12 o 
 -15   3   4     5325.56     5218.79     53.91 o 
 -13   3   4      377.89      390.74      9.56 o 
 -11   3   4      297.55      255.78      8.26 o 
  -9   3   4     2004.43     2174.89     20.33 o 
  -7   3   4     3182.60     3640.05     33.59 o 
  -5   3   4     1059.09     1117.41     14.89 o 
  -3   3   4     7653.66     7508.48     70.39 o 
  -1   3   4      220.32      283.24      7.16 o 
   1   3   4      722.56      768.44     15.53 o 
   3   3   4     1820.19     1788.36     17.97 o 
   5   3   4        4.57        2.91      3.73 o 
   7   3   4     6780.59     7023.87     64.26 o 
   9   3   4      187.32      220.31      8.56 o 
  11   3   4     1651.94     1743.97     23.26 o 
  13   3   4     1903.63     1950.81     27.14 o 
  15   3   4      406.78      382.47     13.57 o 
  17   3   4      313.27      342.48     18.15 o 
  19   3   4       21.17        2.44     10.57 o 
  21   3   4      435.15      312.25     26.03 o 
  23   3   4      134.49      142.93     23.12 o 
  25   3   4       60.39       83.72     19.58 o 
  27   3   4        6.17        2.83     17.71 o 
  29   3   4        6.62       42.20     21.85 o 
 -32   4   4        5.23       -7.77     19.22 o 
 -30   4   4        5.78       32.58     20.94 o 
 -28   4   4       26.65       20.87     16.85 o 
 -26   4   4      239.51      263.05     22.57 o 
 -24   4   4      112.01      112.60     17.30 o 
 -22   4   4      129.00      155.72     13.18 o 
 -20   4   4     2186.11     2067.37     36.50 o 
 -18   4   4      270.80      225.78      8.97 o 
 -16   4   4     1443.13     1453.96     20.29 o 
 -14   4   4     1610.65     1629.49     21.56 o 
 -12   4   4      249.42      206.71      7.63 o 
 -10   4   4        0.01        0.78      3.61 o 
  -8   4   4      702.69      713.80     12.67 o 
  -6   4   4      316.60      312.50      8.72 o 
  -4   4   4      484.09      581.25     10.34 o 
  -2   4   4        0.05        0.89      3.25 o 
   0   4   4     1643.73     1669.79     22.16 o 
   2   4   4        0.39       -4.11      4.11 o 
   4   4   4      756.99      782.02     12.21 o 
   6   4   4     1227.93     1325.19     17.14 o 
   8   4   4      124.29      125.13      8.01 o 
  10   4   4      834.31      832.10     16.78 o 
  12   4   4     3742.90     4027.24     64.28 o 
  14   4   4      761.39      673.59     21.13 o 
  16   4   4      671.35      702.67     28.97 o 
  18   4   4      134.96      207.70     21.56 o 
  20   4   4      286.31      239.39     35.66 o 
  22   4   4        0.37       10.86     17.47 o 
  24   4   4      203.50      263.63     25.23 o 
  26   4   4        8.87       -3.93     16.45 o 
 -29   5   4        5.47      -14.03     28.40 o 
 -27   5   4       14.13       16.91     16.18 o 
 -25   5   4        0.00        2.02     14.14 o 
 -23   5   4       33.39       -0.68     14.67 o 
 -21   5   4       39.76       58.07     16.18 o 
 -19   5   4       59.57       83.47     12.75 o 
 -17   5   4       37.69       42.94     10.64 o 
 -15   5   4      155.82      160.48      9.09 o 
 -13   5   4      284.35      290.41      9.08 o 
 -11   5   4      607.09      634.99     13.04 o 
  -9   5   4      278.52      288.37      9.35 o 
  -7   5   4      185.66      229.60      8.20 o 
  -5   5   4       28.89       17.86      3.99 o 
  -3   5   4       60.19       75.80      5.16 o 
  -1   5   4      508.49      496.74     11.10 o 
   1   5   4       73.94       77.01      6.87 o 
   3   5   4     1622.22     1679.06     23.08 o 
   5   5   4        0.22       -1.00      4.97 o 
   7   5   4      106.31      125.30      8.55 o 
   9   5   4     2304.03     2175.30     30.08 o 
  11   5   4     1120.96     1041.17     23.68 o 
  13   5   4      536.31      451.29     22.48 o 
  15   5   4      939.54      820.46     34.21 o 
  17   5   4        4.70        9.87     14.86 o 
  19   5   4        0.22        5.20     15.95 o 
  21   5   4        0.07       10.40     17.53 o 
  23   5   4        1.84       -9.19     14.80 o 
  25   5   4       25.90       44.03     20.09 o 
 -26   6   4       45.55       27.70     16.54 o 
 -24   6   4      110.38       97.55     21.20 o 
 -22   6   4        9.69       15.83     16.52 o 
 -20   6   4       21.62        3.19     14.53 o 
 -18   6   4      135.35      124.88     17.49 o 
 -16   6   4        4.02        4.01     10.66 o 
 -14   6   4       34.91       17.71      9.61 o 
 -12   6   4       16.39        5.43      8.50 o 
 -10   6   4      228.07      211.16      8.06 o 
  -8   6   4       53.36       37.94      6.96 o 
  -6   6   4       47.97       21.42      4.87 o 
  -4   6   4        0.01        3.14      5.96 o 
  -2   6   4       95.49      110.56      7.65 o 
   0   6   4      175.21      184.08      8.13 o 
   2   6   4        1.50       -6.18      6.18 o 
   4   6   4      643.89      676.57     18.03 o 
   6   6   4        0.05        4.88      6.93 o 
   8   6   4      210.73      196.25     22.80 o 
  10   6   4      432.09      405.85     20.34 o 
  12   6   4      149.42      174.55     17.81 o 
  14   6   4       44.39       46.40     15.13 o 
  16   6   4      178.15      133.83     19.57 o 
  18   6   4        1.86       12.84     13.55 o 
  20   6   4      112.94       92.00     18.80 o 
  22   6   4       18.70       -1.94     16.17 o 
 -23   7   4       49.25       37.49     19.40 o 
 -21   7   4      106.75      128.64     30.38 o 
 -19   7   4      548.31      610.59     31.46 o 
 -17   7   4       47.62       38.41     14.51 o 
 -15   7   4       19.49       -4.06     11.22 o 
 -13   7   4       57.51       51.18     12.17 o 
 -11   7   4      790.87      877.81     26.89 o 
  -9   7   4      262.42      279.37     23.67 o 
  -7   7   4       75.47       80.93     21.26 o 
  -5   7   4      113.00      138.24     12.73 o 
  -3   7   4      161.71      175.55      9.66 o 
  -1   7   4      189.33      194.47     12.17 o 
   1   7   4        0.12        8.70      6.13 o 
   3   7   4       58.31       53.99      7.49 o 
   5   7   4      376.23      315.15     21.39 o 
   7   7   4       16.20       26.56     14.14 o 
   9   7   4        1.22      -10.54     10.54 o 
  11   7   4      285.79      318.40     21.44 o 
  13   7   4      142.15      144.07     16.41 o 
  15   7   4        3.86       13.65     13.61 o 
  17   7   4      226.61      204.76     20.33 o 
  19   7   4        5.71        8.07     17.89 o 
 -18   8   4        6.26       22.19     20.29 o 
 -16   8   4        7.82       16.40     13.67 o 
 -14   8   4        3.60        0.75     11.62 o 
 -12   8   4      126.41       72.82     12.21 o 
 -10   8   4       37.60       30.55     11.85 o 
  -8   8   4      127.95      170.54     27.81 o 
  -6   8   4        4.07       20.27     17.80 o 
  -4   8   4      124.06      149.41     23.97 o 
  -2   8   4       61.08       99.52     17.73 o 
   0   8   4      108.51      140.53     14.97 o 
   2   8   4       80.22       70.92     10.35 o 
   4   8   4      158.52      188.28     14.70 o 
   6   8   4       72.90       91.20     17.10 o 
   8   8   4       24.78       33.86     11.57 o 
  10   8   4      373.21      322.45     19.90 o 
  12   8   4      234.98      269.13     20.24 o 
  14   8   4      115.32      139.48     18.05 o 
  -9   9   4      221.55      213.30     30.52 o 
  -7   9   4      388.79      343.56     33.37 o 
  -5   9   4       71.34      107.64     22.86 o 
  -3   9   4       76.92       51.66     19.40 o 
  -1   9   4       46.99       55.12     18.17 o 
   1   9   4       39.31       59.78     13.58 o 
   3   9   4       38.85      -13.86     15.08 o 
   5   9   4        3.89        9.37      9.23 o 
 -35   1   5       24.75       11.63     23.10 o 
 -33   1   5      135.93      166.85     21.29 o 
 -31   1   5       16.51       15.47     13.22 o 
 -29   1   5        2.00        0.40      9.64 o 
 -27   1   5      330.19      322.94     14.25 o 
 -25   1   5       37.84        4.67      7.64 o 
 -23   1   5      258.58      267.15     11.59 o 
 -21   1   5       84.17       75.63      8.00 o 
 -19   1   5      740.95      709.32     15.58 o 
 -17   1   5     3419.76     3713.31     37.74 o 
 -15   1   5     2653.25     2625.28     27.09 o 
 -13   1   5     6984.55     7100.31     53.08 o 
 -11   1   5       37.81       30.49      3.57 o 
  -9   1   5     2271.19     2354.18     21.45 o 
  -7   1   5     1637.13     1701.49     16.12 o 
  -5   1   5    10594.29    10622.10     88.32 o 
  -3   1   5     1925.19     2070.65     19.47 o 
  -1   1   5     2391.81     2301.00     23.16 o 
   1   1   5     2403.06     2601.85     23.90 o 
   3   1   5     5917.37     6059.80     48.31 o 
   5   1   5     2778.01     2658.02     22.79 o 
   7   1   5     2696.89     2777.23     24.41 o 
   9   1   5     8225.41     8508.70     90.44 o 
  11   1   5      263.67      223.17      8.92 o 
  13   1   5      425.45      392.18     14.13 o 
  15   1   5     1415.50     1381.67     29.94 o 
  17   1   5      434.77      416.70     16.97 o 
  19   1   5     1192.49     1198.77     28.61 o 
  21   1   5      468.23      453.95     23.34 o 
  23   1   5       90.43       99.26     14.86 o 
  25   1   5       45.12       27.80     15.64 o 
  27   1   5       37.34       -2.02     18.68 o 
  29   1   5       19.46       42.65     25.62 o 
 -34   2   5       15.96       -2.82     19.00 o 
 -32   2   5        1.82        9.82     16.80 o 
 -30   2   5        8.63        4.04     14.07 o 
 -28   2   5       79.17       91.35     14.42 o 
 -26   2   5      328.58      297.16     14.62 o 
 -24   2   5       96.58      107.20      9.53 o 
 -22   2   5      448.91      462.97     14.16 o 
 -20   2   5      354.92      321.36     13.74 o 
 -18   2   5        1.14       -5.16      5.16 o 
 -16   2   5      547.46      552.59     12.05 o 
 -14   2   5    12275.71    11920.35     94.75 o 
 -12   2   5     4103.92     4552.18     36.78 o 
 -10   2   5     1378.23     1251.47     13.51 o 
  -8   2   5     2522.06     2451.50     25.03 o 
  -6   2   5     1803.91     1838.84     19.82 o 
  -4   2   5      623.77      698.03      8.39 o 
  -2   2   5    13505.62    13018.43     94.61 o 
   0   2   5     1489.66     1478.92     15.25 o 
   2   2   5      617.78      601.92      9.56 o 
   4   2   5    23472.62    23808.22    191.67 o 
   6   2   5       91.17      107.86      5.60 o 
   8   2   5      266.59      420.25     10.38 o 
  10   2   5     1622.59     1528.11     21.66 o 
  12   2   5      507.70      605.19     14.52 o 
  14   2   5     3225.64     3265.55     39.21 o 
  16   2   5     1203.14     1264.41     28.03 o 
  18   2   5        0.21       -2.55      9.61 o 
  20   2   5       10.38       10.17     10.81 o 
  22   2   5        2.33       -4.94     12.64 o 
  24   2   5        7.78      -17.46     17.46 o 
  26   2   5       25.45        6.39     21.23 o 
  28   2   5      162.19      123.82     30.07 o 
 -33   3   5        6.39       -9.88     17.91 o 
 -31   3   5        7.83       -0.50     16.67 o 
 -29   3   5        1.68       -8.43     14.88 o 
 -27   3   5      298.01      309.02     24.47 o 
 -25   3   5      260.76      288.77     17.27 o 
 -23   3   5       10.98       22.94      8.87 o 
 -21   3   5      332.42      320.09     11.36 o 
 -19   3   5     5737.93     5683.41     57.23 o 
 -17   3   5      309.24      289.26      9.18 o 
 -15   3   5     1159.23     1238.90     17.53 o 
 -13   3   5     2200.28     2024.38     22.19 o 
 -11   3   5     2176.35     2318.51     24.57 o 
  -9   3   5      528.97      534.88      8.00 o 
  -7   3   5    20180.15    20916.67    170.85 o 
  -5   3   5     5723.33     5909.23     65.33 o 
  -3   3   5     6722.46     6680.87     63.95 o 
  -1   3   5      410.60      341.49      8.02 o 
   1   3   5      362.95      367.97      7.73 o 
   3   3   5     3896.90     3641.44     34.59 o 
   5   3   5     1426.81     1446.66     16.00 o 
   7   3   5      292.41      327.70      9.31 o 
   9   3   5     1885.10     1696.51     25.42 o 
  11   3   5     2872.13     2901.87     33.87 o 
  13   3   5     1033.56     1027.87     18.82 o 
  15   3   5     1126.51     1091.69     22.17 o 
  17   3   5       48.86       50.01     16.08 o 
  19   3   5        7.29       18.96     13.83 o 
  21   3   5       13.45       16.07     17.62 o 
  23   3   5      147.71      175.56     24.47 o 
  25   3   5        2.95       -6.10     18.97 o 
  27   3   5       52.71       34.09     19.71 o 
 -32   4   5        2.72        3.21     18.29 o 
 -30   4   5      120.36       99.65     22.58 o 
 -28   4   5      150.41      138.93     19.97 o 
 -26   4   5      254.89      265.81     22.42 o 
 -24   4   5      411.42      318.30     34.07 o 
 -22   4   5      928.49      957.26     28.83 o 
 -20   4   5       49.24       32.68      8.69 o 
 -18   4   5      560.09      460.42     11.02 o 
 -16   4   5      430.77      395.16     10.67 o 
 -14   4   5       54.18       71.90      5.84 o 
 -12   4   5      294.57      391.22      9.13 o 
 -10   4   5     1887.37     1797.21     20.47 o 
  -8   4   5     4425.30     4273.04     41.49 o 
  -6   4   5     6161.68     6178.26     65.40 o 
  -4   4   5       39.87       76.25      5.12 o 
  -2   4   5     5000.08     5298.80     56.35 o 
   0   4   5     8579.05     8663.70    100.88 o 
   2   4   5      333.10      318.83     10.51 o 
   4   4   5      202.14      195.08      7.67 o 
   6   4   5     3277.03     3273.75     41.63 o 
   8   4   5       12.20       10.06      6.20 o 
  10   4   5      663.01      668.41     16.91 o 
  12   4   5      729.23      729.55     17.57 o 
  14   4   5     4598.92     4237.13    165.28 o 
  16   4   5       24.50       28.90     13.08 o 
  18   4   5      308.63      297.45     24.79 o 
  20   4   5      453.83      396.57     28.82 o 
  22   4   5       88.84      120.10     22.44 o 
  24   4   5       27.78       16.31     29.19 o 
  26   4   5        5.98        9.38     18.21 o 
 -29   5   5       40.94       24.56     17.96 o 
 -27   5   5       17.77       -8.32     15.23 o 
 -25   5   5      100.65       83.99     19.90 o 
 -23   5   5       16.18       28.06     16.66 o 
 -21   5   5     1234.02     1122.93     34.19 o 
 -19   5   5       23.32       19.66     11.14 o 
 -17   5   5      746.13      823.51     25.81 o 
 -15   5   5       38.23       30.41      5.92 o 
 -13   5   5      232.10      191.84      7.45 o 
 -11   5   5     1415.58     1337.80     18.54 o 
  -9   5   5      103.27      137.86      7.98 o 
  -7   5   5      152.91      181.05      7.65 o 
  -5   5   5     4486.46     4241.42     44.85 o 
  -3   5   5       35.19       45.67      5.37 o 
  -1   5   5      592.21      644.65     14.08 o 
   1   5   5     6493.49     6230.26     72.06 o 
   3   5   5      481.73      450.17     12.53 o 
   5   5   5      134.30      121.07      7.58 o 
   7   5   5     2342.18     2269.02     33.72 o 
   9   5   5     1460.47     1460.28     22.19 o 
  11   5   5       36.96       32.60     12.42 o 
  13   5   5        2.44       -8.36     11.07 o 
  15   5   5        5.64        5.57     13.86 o 
  17   5   5        2.17       -4.90     14.64 o 
  19   5   5       19.54       49.45     18.57 o 
  21   5   5       98.67      106.19     28.65 o 
  23   5   5        0.38        0.06     16.48 o 
 -28   6   5        9.97       41.86     19.95 o 
 -26   6   5       32.71       56.25     17.25 o 
 -24   6   5      285.33      327.51     27.34 o 
 -22   6   5        1.06        8.64     15.73 o 
 -20   6   5     1532.35     1571.30     49.22 o 
 -18   6   5      591.22      738.45     26.81 o 
 -16   6   5     2311.14     2313.96     48.17 o 
 -14   6   5      637.86      714.93     23.84 o 
 -12   6   5      479.30      619.68     15.52 o 
 -10   6   5      819.71      832.52     14.00 o 
  -8   6   5      774.80      796.88     16.08 o 
  -6   6   5      468.16      537.89     12.55 o 
  -4   6   5      145.60      127.19      7.88 o 
  -2   6   5      522.89      466.99     12.61 o 
   0   6   5     1612.19     1673.20     27.21 o 
   2   6   5      894.62      992.44     20.41 o 
   4   6   5      324.46      329.19     14.14 o 
   6   6   5      595.20      611.56     17.71 o 
   8   6   5      409.35      380.45     19.06 o 
  10   6   5      729.99      756.60     40.00 o 
  12   6   5      540.79      517.91     26.75 o 
  14   6   5       45.70       59.82     16.01 o 
  16   6   5       28.83       19.07     15.60 o 
  18   6   5       80.02      130.93     21.39 o 
  20   6   5       16.32       25.17     16.38 o 
  22   6   5        0.33       -3.74     17.90 o 
 -23   7   5       98.77       66.16     20.10 o 
 -21   7   5       23.35       13.69     16.85 o 
 -19   7   5       82.19       98.54     17.78 o 
 -17   7   5      133.46       63.14     14.82 o 
 -15   7   5       10.15       -3.48     11.14 o 
 -13   7   5        0.03       11.92     10.47 o 
 -11   7   5      392.81      456.29     20.01 o 
  -9   7   5        7.50       -2.46     10.93 o 
  -7   7   5      340.09      351.22     33.98 o 
  -5   7   5      570.14      662.35     29.51 o 
  -3   7   5        7.51       13.41      9.27 o 
  -1   7   5        3.43        9.22      7.24 o 
   1   7   5        6.05        9.28      6.33 o 
   3   7   5      549.18      479.26     24.09 o 
   5   7   5      104.59       88.59     14.04 o 
   7   7   5      555.73      678.93     27.04 o 
   9   7   5       56.87       57.07     14.52 o 
  11   7   5      121.91      149.76     18.31 o 
  13   7   5      488.44      583.89     46.51 o 
  15   7   5       35.30       51.48     20.35 o 
  17   7   5       10.06       12.02     18.75 o 
 -18   8   5       79.82       70.55     16.73 o 
 -16   8   5       17.83        5.29     13.81 o 
 -14   8   5        6.72       16.11     12.07 o 
 -12   8   5      124.80       57.04     18.13 o 
 -10   8   5       13.26        8.51     11.51 o 
  -8   8   5       72.24       50.54     22.86 o 
  -6   8   5       10.06      -14.71     18.29 o 
  -4   8   5       10.49       27.56     18.91 o 
  -2   8   5       39.08       16.54     12.37 o 
   0   8   5       19.20       19.92     12.45 o 
   2   8   5       90.28       97.77     11.98 o 
   4   8   5        0.40        0.35      8.75 o 
   6   8   5       23.84       18.40     10.53 o 
   8   8   5        4.97        4.18     13.09 o 
  10   8   5      241.94      184.97     17.80 o 
  12   8   5        0.03       -0.20     13.36 o 
  -9   9   5        9.54        9.64     19.65 o 
  -7   9   5       45.30       33.74     23.60 o 
  -5   9   5        3.07       22.37     20.27 o 
  -3   9   5       27.18       28.79     20.51 o 
  -1   9   5       75.94      105.99     16.68 o 
   1   9   5      115.69       97.15     12.08 o 
   3   9   5        2.79       -7.65     18.06 o 
 -36   0   6        3.94        9.27     40.53 o 
 -34   0   6       22.52       17.80     26.81 o 
 -32   0   6        0.51       21.25     20.08 o 
 -30   0   6      203.61      279.12     21.00 o 
 -28   0   6        0.02      -11.07     11.07 o 
 -26   0   6      186.26      171.39     18.86 o 
 -24   0   6      986.11     1068.99     30.51 o 
 -22   0   6       82.51      130.36     15.05 o 
 -20   0   6       30.39       40.99      9.34 o 
 -18   0   6     2841.75     3328.43     50.07 o 
 -16   0   6     1935.26     1842.81     32.32 o 
 -14   0   6     3396.84     3800.40     45.04 o 
 -12   0   6      192.49       84.32      6.13 o 
 -10   0   6      272.03      254.88      8.78 o 
  -8   0   6    10510.17    10402.75    119.40 o 
  -6   0   6    31948.86    30110.31    329.27 o 
  -4   0   6    17995.93    18250.15    202.21 o 
  -2   0   6     3468.09     3372.61     42.59 o 
   0   0   6    17324.54    17030.46    186.55 o 
   2   0   6     5103.02     5281.16     63.72 o 
   4   0   6        1.58       -3.14      4.42 o 
   6   0   6    27811.11    27159.80    273.15 o 
   8   0   6    21596.24    22824.48    238.86 o 
  10   0   6     1537.53     1420.44     33.78 o 
  12   0   6     1161.08     1057.34     34.62 o 
  14   0   6      355.39      329.64     18.64 o 
  16   0   6     1237.21     1152.91     42.58 o 
  18   0   6      670.80      725.70     46.42 o 
  20   0   6        5.49        3.18     16.14 o 
  22   0   6       36.40       28.38     18.59 o 
  24   0   6       45.22      114.63     32.96 o 
  26   0   6      108.21      135.45     47.33 o 
  28   0   6      125.31       93.92     51.78 o 
 -35   1   6       18.47      -19.88     19.88 o 
 -33   1   6        0.05        3.69     15.15 o 
 -31   1   6      112.86      137.24     14.18 o 
 -29   1   6        2.35       -9.18      9.18 o 
 -27   1   6       56.68       44.89      9.17 o 
 -25   1   6      263.87      285.58     12.52 o 
 -23   1   6      558.59      658.78     17.78 o 
 -21   1   6       14.90       21.74      6.68 o 
 -19   1   6     2618.77     2783.71     35.24 o 
 -17   1   6     3325.98     3094.83     31.70 o 
 -15   1   6      420.85      461.80      9.75 o 
 -13   1   6     3138.49     2955.71     25.77 o 
 -11   1   6    18365.10    17801.59    131.17 o 
  -9   1   6       47.03       50.70      3.70 o 
  -7   1   6        8.47        4.39      3.05 o 
  -5   1   6     8478.58     8393.04     68.42 o 
  -3   1   6     1706.85     1726.11     17.55 o 
  -1   1   6     5386.39     5260.96     44.12 o 
   1   1   6    17599.50    17526.49    135.79 o 
   3   1   6     4101.47     4330.85     36.64 o 
   5   1   6    11307.76    11981.13     88.52 o 
   7   1   6     4529.77     4411.42     38.76 o 
   9   1   6     1028.39     1130.10     17.24 o 
  11   1   6     6928.92     6788.07     70.49 o 
  13   1   6     1829.18     1789.94     36.48 o 
  15   1   6       40.90       39.88      9.95 o 
  17   1   6       15.07       -9.28      9.28 o 
  19   1   6        8.32       -8.46     10.09 o 
  21   1   6        5.51      -10.72     10.72 o 
  23   1   6       35.97       15.11     15.09 o 
  25   1   6        0.85        7.75     17.81 o 
  27   1   6        0.48      -18.37     18.37 o 
  29   1   6        8.82      -14.71     32.75 o 
 -34   2   6        5.25      -17.24     17.24 o 
 -32   2   6       28.64       29.07     17.58 o 
 -30   2   6        0.03       16.60     13.80 o 
 -28   2   6        1.07        0.31     10.55 o 
 -26   2   6        0.33       -8.40      8.40 o 
 -24   2   6        3.81       -4.68      7.08 o 
 -22   2   6      103.13      136.93      9.45 o 
 -20   2   6      595.34      542.24     13.67 o 
 -18   2   6     4056.65     4398.67     42.02 o 
 -16   2   6     1716.61     1665.71     21.46 o 
 -14   2   6     9197.27     9660.25     78.28 o 
 -12   2   6      843.58      786.35     11.50 o 
 -10   2   6     2421.81     2349.66     34.88 o 
  -8   2   6     2148.32     2029.66     21.01 o 
  -6   2   6        6.77       -1.18      2.28 o 
  -4   2   6      164.73      184.46      4.98 o 
  -2   2   6     4442.19     4663.90     40.06 o 
   0   2   6     7762.18     7697.87     69.11 o 
   2   2   6     2935.91     3265.15     34.91 o 
   4   2   6     1099.56     1203.36     15.91 o 
   6   2   6      768.98      853.43     13.37 o 
   8   2   6      549.66      636.34     12.53 o 
  10   2   6     1102.26     1119.54     18.72 o 
  12   2   6      616.31      636.59     15.42 o 
  14   2   6      446.96      402.20     15.82 o 
  16   2   6        3.95       -8.79      8.79 o 
  18   2   6        0.06       -9.01      9.01 o 
  20   2   6        0.12       -4.49     13.70 o 
  22   2   6       17.78       12.08     15.18 o 
  24   2   6       20.72        7.65     22.22 o 
  26   2   6       43.31       52.25     25.11 o 
  28   2   6       11.86        3.34     20.04 o 
 -33   3   6       78.76       95.53     22.23 o 
 -31   3   6      337.82      332.29     27.48 o 
 -29   3   6      621.40      493.51     49.96 o 
 -27   3   6     1128.15     1113.55     43.52 o 
 -25   3   6     2600.16     2598.90     45.18 o 
 -23   3   6     1150.58     1303.53     25.46 o 
 -21   3   6     1924.22     1770.90     27.51 o 
 -19   3   6     1540.20     1589.67     22.75 o 
 -17   3   6      142.65      134.46      6.32 o 
 -15   3   6      105.29      113.38      6.39 o 
 -13   3   6      833.47      940.50     16.98 o 
 -11   3   6     1367.52     1214.15     17.83 o 
  -9   3   6     3244.64     3210.36     38.23 o 
  -7   3   6     7196.53     7669.35     60.80 o 
  -5   3   6    14830.03    15052.19    137.62 o 
  -3   3   6     3939.78     3789.68     37.02 o 
  -1   3   6     3231.70     3472.37     34.09 o 
   1   3   6      780.76      792.30     11.56 o 
   3   3   6     4966.62     5047.43     45.56 o 
   5   3   6       58.51       71.71      5.67 o 
   7   3   6      188.09      155.25     10.22 o 
   9   3   6     4945.22     4997.21     67.36 o 
  11   3   6     1091.07     1067.75     18.62 o 
  13   3   6        0.74        0.09      6.05 o 
  15   3   6     2036.84     2270.60     43.54 o 
  17   3   6      283.79      260.75     18.90 o 
  19   3   6       80.67       90.79     19.55 o 
  21   3   6      239.86      263.79     26.95 o 
  23   3   6        4.98       14.66     19.92 o 
  25   3   6       32.47       29.12     23.44 o 
  27   3   6        0.32       -6.63     18.29 o 
 -32   4   6        2.37       21.57     19.41 o 
 -30   4   6      156.65      149.84     22.27 o 
 -28   4   6       92.94       41.90     16.73 o 
 -26   4   6      220.82      100.34     17.84 o 
 -24   4   6     1485.35     1443.26     49.73 o 
 -22   4   6       46.83       35.07     11.00 o 
 -20   4   6       56.93      107.01      9.75 o 
 -18   4   6       72.34       91.94      6.84 o 
 -16   4   6      306.64      370.59     10.65 o 
 -14   4   6      616.52      664.00     12.86 o 
 -12   4   6      616.90      604.81     12.56 o 
 -10   4   6      159.58      220.32      7.34 o 
  -8   4   6      961.65      906.21     14.21 o 
  -6   4   6      350.02      304.18     11.15 o 
  -4   4   6        5.17        1.54      4.62 o 
  -2   4   6     2284.64     2125.27     26.60 o 
   0   4   6     5899.47     6033.64     67.82 o 
   2   4   6       54.15       40.83      5.46 o 
   4   4   6     2979.14     3074.26     34.99 o 
   6   4   6     2815.28     2812.20     32.87 o 
   8   4   6      911.25      899.18     18.56 o 
  10   4   6     1075.18      949.67     20.66 o 
  12   4   6       87.48      133.14     12.44 o 
  14   4   6     1337.48     1391.99     40.60 o 
  16   4   6       26.00       76.48     22.45 o 
  18   4   6      261.54      197.35     22.87 o 
  20   4   6       46.02       59.13     20.70 o 
  22   4   6      128.86      163.64     25.85 o 
  24   4   6        2.88        6.41     21.02 o 
 -31   5   6        1.69        8.53     19.66 o 
 -29   5   6        3.83       -9.03     16.04 o 
 -27   5   6        0.16       17.54     15.83 o 
 -25   5   6        5.00       -3.25     19.38 o 
 -23   5   6      402.37      381.38     27.03 o 
 -21   5   6       39.77       56.39     12.52 o 
 -19   5   6      131.50       98.94     15.41 o 
 -17   5   6       20.28       21.97     10.05 o 
 -15   5   6       23.85       16.86      6.50 o 
 -13   5   6      220.08      240.94      8.88 o 
 -11   5   6      274.10      339.74      9.18 o 
  -9   5   6       31.33       22.50      5.45 o 
  -7   5   6        1.08        5.34      4.95 o 
  -5   5   6     1908.79     2088.65     27.94 o 
  -3   5   6     1072.52     1022.15     19.88 o 
  -1   5   6      494.24      454.23     12.96 o 
   1   5   6      887.35      778.86     16.23 o 
   3   5   6     5480.34     5766.88     61.97 o 
   5   5   6      132.21      185.73     10.69 o 
   7   5   6     4250.62     4155.98     54.26 o 
   9   5   6     1822.89     1972.81     44.71 o 
  11   5   6      943.74      933.66     39.24 o 
  13   5   6      787.36      773.18     45.04 o 
  15   5   6       24.86       12.43     14.79 o 
  17   5   6      338.21      307.97     26.15 o 
  19   5   6        0.45        2.39     16.64 o 
  21   5   6        1.05       10.48     20.53 o 
  23   5   6        3.59       32.66     22.46 o 
 -28   6   6      213.29      236.71     25.56 o 
 -26   6   6        9.77      -16.79     16.79 o 
 -24   6   6       16.80        8.20     16.74 o 
 -22   6   6      161.92      136.70     20.32 o 
 -20   6   6       13.46       19.40     15.04 o 
 -18   6   6      157.61      167.67     15.44 o 
 -16   6   6       44.81       30.40     10.97 o 
 -14   6   6      334.82      297.34     16.50 o 
 -12   6   6      646.53      618.40     14.32 o 
 -10   6   6        5.72        5.44      5.01 o 
  -8   6   6      114.41      118.23      7.73 o 
  -6   6   6     1492.76     1567.89     23.89 o 
  -4   6   6      146.76      106.85      7.84 o 
  -2   6   6       85.32       69.20      7.57 o 
   0   6   6      543.87      513.92     16.54 o 
   2   6   6      954.34      868.48     18.27 o 
   4   6   6     1904.39     1674.37     29.32 o 
   6   6   6      876.83      917.66     28.24 o 
   8   6   6      357.87      297.25     27.93 o 
  10   6   6        0.04       17.72     12.13 o 
  12   6   6      230.55      201.97     28.32 o 
  14   6   6       74.47       51.51     16.50 o 
  16   6   6        7.48       32.33     23.12 o 
  18   6   6       53.31       37.14     19.76 o 
  20   6   6        0.01       19.64     19.59 o 
 -23   7   6      108.65      133.77     25.27 o 
 -21   7   6      118.13      156.76     21.48 o 
 -19   7   6       99.36       69.68     17.65 o 
 -17   7   6      259.27      279.31     24.46 o 
 -15   7   6        1.10       -9.02     10.11 o 
 -13   7   6      276.69      284.01     26.81 o 
 -11   7   6      295.45      306.02     15.87 o 
  -9   7   6       25.44       28.80     11.74 o 
  -7   7   6      260.22      250.56     43.13 o 
  -5   7   6       54.59       61.55     31.76 o 
  -3   7   6      584.12      566.14     22.65 o 
  -1   7   6       30.92       34.03      9.23 o 
   1   7   6      190.27      203.59     16.27 o 
   3   7   6      798.64      863.22     27.62 o 
   5   7   6        1.09       -1.34     10.53 o 
   7   7   6       45.89       72.74     18.82 o 
   9   7   6      693.87      632.39     29.37 o 
  11   7   6        0.46      -13.57     13.57 o 
  13   7   6       49.36       44.14     17.05 o 
  15   7   6        4.90       28.18     16.77 o 
  17   7   6        0.07       19.92     18.41 o 
 -18   8   6       21.76       40.01     15.17 o 
 -16   8   6       21.57       19.72     14.12 o 
 -14   8   6        1.18        3.33     11.77 o 
 -12   8   6       25.21       23.60     10.61 o 
 -10   8   6        0.92       12.11     11.35 o 
  -8   8   6        6.33      -18.91     18.91 o 
  -6   8   6       28.39       21.63     21.50 o 
  -4   8   6       76.87       92.32     25.21 o 
  -2   8   6      137.64      186.07     19.24 o 
   0   8   6       70.90       44.93     10.52 o 
   2   8   6      188.82      202.30     16.31 o 
   4   8   6       34.95       20.86     16.26 o 
   6   8   6       13.49      -11.84     11.84 o 
   8   8   6      133.50      150.87     18.53 o 
  10   8   6       47.54       31.17     14.17 o 
  12   8   6       15.24       26.25     14.57 o 
  -9   9   6      122.59      149.41     31.27 o 
  -7   9   6        1.48        5.81     21.01 o 
  -5   9   6        6.75       12.61     21.26 o 
  -3   9   6        2.24       41.40     21.75 o 
  -1   9   6        5.12       26.26     16.13 o 
   1   9   6        0.30        7.59     10.43 o 
 -35   1   7       27.00        7.69     21.51 o 
 -33   1   7       19.31       27.33     16.04 o 
 -31   1   7        4.48       -2.00     10.21 o 
 -29   1   7       72.98       52.04     10.64 o 
 -27   1   7       54.52       83.04      9.93 o 
 -25   1   7      132.46      111.64      9.79 o 
 -23   1   7      736.64      731.67     17.49 o 
 -21   1   7      937.67     1024.49     19.43 o 
 -19   1   7      563.61      620.99     14.25 o 
 -17   1   7       53.44       24.20      5.05 o 
 -15   1   7      666.92      777.35     12.35 o 
 -13   1   7      955.85     1123.85     14.43 o 
 -11   1   7     2533.97     2436.82     23.30 o 
  -9   1   7      138.00      152.54      5.10 o 
  -7   1   7     6126.33     6403.00     54.33 o 
  -5   1   7     7258.11     7461.10     59.41 o 
  -3   1   7     4670.28     4560.34     39.83 o 
  -1   1   7     2189.84     2436.68     23.75 o 
   1   1   7       20.49       46.99      4.18 o 
   3   1   7    19050.93    21341.11    158.97 o 
   5   1   7       31.13       54.14      4.88 o 
   7   1   7    10284.51    11374.21     96.84 o 
   9   1   7      286.69      211.22     12.10 o 
  11   1   7     2242.13     2172.44     34.99 o 
  13   1   7     2127.58     2179.67     39.01 o 
  15   1   7      168.67      154.49     12.94 o 
  17   1   7        5.67      -12.13     13.77 o 
  19   1   7       19.74      -10.43     10.64 o 
  21   1   7       44.72       34.97     12.87 o 
  23   1   7      303.27      338.18     38.80 o 
  25   1   7       31.10      -12.68     20.93 o 
  27   1   7       66.69       77.87     32.69 o 
 -36   2   7       74.09      101.41     29.84 o 
 -34   2   7        4.01       51.35     19.78 o 
 -32   2   7        0.07        3.28     16.44 o 
 -30   2   7      189.76      151.85     18.54 o 
 -28   2   7      694.59      661.69     20.49 o 
 -26   2   7       41.55       43.61      9.36 o 
 -24   2   7      179.17      220.40     11.42 o 
 -22   2   7     1089.44     1072.64     20.57 o 
 -20   2   7      257.92      272.79      9.86 o 
 -18   2   7       14.48       18.81      5.16 o 
 -16   2   7     2497.70     2366.41     28.04 o 
 -14   2   7      351.80      318.71      9.07 o 
 -12   2   7     1595.04     1556.02     19.10 o 
 -10   2   7      304.52      251.73      6.37 o 
  -8   2   7     3287.46     3432.49     28.82 o 
  -6   2   7     8921.95     8929.75     69.93 o 
  -4   2   7     7939.42     8767.72     68.37 o 
  -2   2   7     6630.12     7511.87     59.32 o 
   0   2   7     2590.15     2841.46     26.83 o 
   2   2   7    14083.23    16325.54    133.29 o 
   4   2   7     4679.06     4538.97     47.73 o 
   6   2   7     1575.62     1692.36     20.35 o 
   8   2   7     1245.55     1276.36     19.60 o 
  10   2   7      996.33      859.59     17.62 o 
  12   2   7      283.23      292.63     12.18 o 
  14   2   7     1560.67     1420.92     30.94 o 
  16   2   7      121.99      104.41     12.01 o 
  18   2   7      613.87      659.09     23.25 o 
  20   2   7      418.15      407.77     26.16 o 
  22   2   7      298.90      365.75     30.71 o 
  24   2   7        5.81        1.70     20.86 o 
  26   2   7       29.05      -12.64     23.83 o 
 -35   3   7        0.02       -1.88     21.20 o 
 -33   3   7       27.02       23.89     19.80 o 
 -31   3   7       26.35       30.60     17.11 o 
 -29   3   7       21.73       38.07     16.60 o 
 -27   3   7       13.99       -5.71     12.45 o 
 -25   3   7        9.68       -7.99     10.91 o 
 -23   3   7      349.86      378.81     14.41 o 
 -21   3   7       53.43       63.48      7.31 o 
 -19   3   7      144.96      166.74      8.77 o 
 -17   3   7     2656.43     2613.70     28.20 o 
 -15   3   7      674.76      704.90     15.63 o 
 -13   3   7        1.69        0.19      4.29 o 
 -11   3   7      725.58      633.21     12.01 o 
  -9   3   7       12.14       26.82      3.35 o 
  -7   3   7      756.32      803.52     11.09 o 
  -5   3   7     1637.20     1706.25     16.69 o 
  -3   3   7       52.68       37.13      3.04 o 
  -1   3   7        3.46       15.48      3.26 o 
   1   3   7     1698.56     1762.06     21.79 o 
   3   3   7     4284.48     4322.14     43.23 o 
   5   3   7     2963.13     2953.61     32.96 o 
   7   3   7      913.11      961.66     17.92 o 
   9   3   7       42.28        6.52      6.26 o 
  11   3   7        2.97       -4.65      5.62 o 
  13   3   7       93.57       59.74      9.01 o 
  15   3   7        4.04       -4.82     14.74 o 
  17   3   7      337.94      332.89     25.79 o 
  19   3   7      213.30      241.57     29.75 o 
  21   3   7      120.93      108.52     23.27 o 
  23   3   7        0.72      -10.51     19.29 o 
  25   3   7      140.92      169.64     29.80 o 
 -32   4   7       89.80      114.47     21.79 o 
 -30   4   7        9.83        0.14     15.96 o 
 -28   4   7       64.75      121.81     19.11 o 
 -26   4   7      118.11      125.27     21.56 o 
 -24   4   7        0.78        0.60     15.44 o 
 -22   4   7      270.42      226.94     19.01 o 
 -20   4   7     1547.85     1604.13     33.77 o 
 -18   4   7       51.73       73.48      7.61 o 
 -16   4   7      103.11       78.53     10.28 o 
 -14   4   7     1318.34     1302.98     19.34 o 
 -12   4   7       50.24       61.74      6.31 o 
 -10   4   7      464.80      483.64     11.93 o 
  -8   4   7     4097.93     4047.86     46.70 o 
  -6   4   7       21.07       23.41      5.32 o 
  -4   4   7     3309.55     3420.46     37.12 o 
  -2   4   7     9180.33     9012.89     91.65 o 
   0   4   7      295.13      320.83     10.86 o 
   2   4   7      974.69     1052.87     16.60 o 
   4   4   7      140.41       94.04      6.39 o 
   6   4   7      116.84      116.27      6.81 o 
   8   4   7      396.86      339.37     12.36 o 
  10   4   7      198.28      202.73     12.11 o 
  12   4   7       10.62        4.99     11.04 o 
  14   4   7       82.57       90.11     16.34 o 
  16   4   7      367.15      361.22     27.17 o 
  18   4   7      170.99      202.78     25.37 o 
  20   4   7       54.63       40.91     19.86 o 
  22   4   7        0.21      -10.50     19.21 o 
  24   4   7       19.75       62.47     25.09 o 
 -31   5   7      303.77      414.32     30.93 o 
 -29   5   7       61.89       78.58     19.59 o 
 -27   5   7        3.42        5.68     17.68 o 
 -25   5   7      279.20      267.32     25.99 o 
 -23   5   7        0.33      -11.17     11.17 o 
 -21   5   7       46.14       78.32     13.31 o 
 -19   5   7      442.10      435.50     20.80 o 
 -17   5   7       63.15       90.58     11.75 o 
 -15   5   7      569.63      604.23     19.58 o 
 -13   5   7      792.71      741.72     17.52 o 
 -11   5   7     3086.32     3312.69     41.75 o 
  -9   5   7     2777.81     2644.27     34.36 o 
  -7   5   7      215.52      175.93      9.65 o 
  -5   5   7       18.06       17.25      5.85 o 
  -3   5   7     1860.86     1742.21     25.69 o 
  -1   5   7        2.47       -1.46      5.54 o 
   1   5   7      216.98      194.83      9.10 o 
   3   5   7        8.04        2.43      6.02 o 
   5   5   7     2579.94     2537.46     33.95 o 
   7   5   7     1488.53     1506.42     31.22 o 
   9   5   7     1072.26     1160.52     48.54 o 
  11   5   7      330.68      318.17     25.54 o 
  13   5   7        0.38      -13.25     13.25 o 
  15   5   7      100.16      118.19     22.09 o 
  17   5   7      118.57      117.53     21.26 o 
  19   5   7       32.53       32.62     19.57 o 
  21   5   7       83.23       52.82     22.97 o 
 -28   6   7      179.24      180.37     27.41 o 
 -26   6   7        1.61       41.78     28.61 o 
 -24   6   7      103.75       94.12     19.56 o 
 -22   6   7       23.47       -2.79     15.37 o 
 -20   6   7        6.18        1.70     11.16 o 
 -18   6   7       24.74       11.46     11.02 o 
 -16   6   7      174.67      176.07     14.97 o 
 -14   6   7       95.26       94.62     14.43 o 
 -12   6   7      430.41      377.93     15.05 o 
 -10   6   7        2.15        1.54      6.43 o 
  -8   6   7      138.36      131.43      8.83 o 
  -6   6   7        0.27       -5.82      5.82 o 
  -4   6   7      274.28      300.71     11.99 o 
  -2   6   7        1.23        0.18      5.82 o 
   0   6   7     1900.06     1929.12     29.62 o 
   2   6   7      490.03      513.74     15.70 o 
   4   6   7      376.23      332.87     17.36 o 
   6   6   7      146.94      117.43     13.80 o 
   8   6   7       42.73       39.59     13.22 o 
  10   6   7        1.03       -2.43     13.19 o 
  12   6   7       55.28       52.32     17.58 o 
  14   6   7      106.37       86.51     22.14 o 
  16   6   7       22.43       18.35     25.27 o 
  18   6   7       49.25       74.94     21.34 o 
  20   6   7       12.25       13.67     23.37 o 
 -25   7   7      140.36      214.36     33.34 o 
 -23   7   7      124.13      156.54     22.76 o 
 -21   7   7        1.27       -3.57     15.39 o 
 -19   7   7      155.77      196.48     20.25 o 
 -17   7   7        2.93        0.02     14.86 o 
 -15   7   7       14.34       34.52     12.06 o 
 -13   7   7       47.62       42.38     11.02 o 
 -11   7   7       47.95       60.27      9.92 o 
  -9   7   7        1.73       -7.24      7.24 o 
  -7   7   7        9.77       16.22      9.76 o 
  -5   7   7      281.40      268.29     18.06 o 
  -3   7   7       15.83       20.94      9.50 o 
  -1   7   7      109.11      105.65     11.12 o 
   1   7   7        3.02       -9.45      9.45 o 
   3   7   7      613.39      671.56     26.12 o 
   5   7   7       89.41      120.83     17.21 o 
   7   7   7       14.46        2.36     20.48 o 
   9   7   7       35.85       70.78     15.90 o 
  11   7   7        5.18       14.95     19.22 o 
  13   7   7       12.96       25.13     16.52 o 
  15   7   7       29.05       -8.64     15.98 o 
 -18   8   7        0.62        0.14     14.11 o 
 -16   8   7        0.10       -9.72     13.14 o 
 -14   8   7        9.93        9.19     13.19 o 
 -12   8   7       51.21       69.41     18.31 o 
 -10   8   7       20.41        9.05      8.57 o 
  -8   8   7        0.01        4.57     21.87 o 
  -6   8   7      145.61       98.12     28.67 o 
  -4   8   7      362.97      412.27     39.92 o 
  -2   8   7      552.81      560.24     21.95 o 
   0   8   7      313.94      310.20     18.52 o 
   2   8   7      599.74      640.67     26.31 o 
   4   8   7       12.52       10.23     19.12 o 
   6   8   7       34.37       19.10     32.20 o 
   8   8   7       23.92       45.91     16.15 o 
  10   8   7        5.12       10.32     15.73 o 
  -7   9   7       56.93       53.14     25.95 o 
  -5   9   7       74.47       61.67     23.97 o 
  -3   9   7       43.48       60.18     23.85 o 
  -1   9   7       46.20       56.00     11.98 o 
 -36   0   8        3.07      -29.78     40.29 o 
 -34   0   8       24.10       54.69     22.83 o 
 -32   0   8      132.37      167.26     35.59 o 
 -30   0   8        0.88       12.47     12.54 o 
 -28   0   8      189.34      276.34     19.14 o 
 -26   0   8      152.02      199.31     23.12 o 
 -24   0   8       20.98       11.91     11.99 o 
 -22   0   8       31.95       36.80     10.09 o 
 -20   0   8     1244.33     1239.54     29.76 o 
 -18   0   8       24.72       12.73      8.86 o 
 -16   0   8      640.14      620.64     17.93 o 
 -14   0   8     1997.50     1634.28     26.67 o 
 -12   0   8     5398.26     5673.98     66.57 o 
 -10   0   8    10655.02    10772.33    125.59 o 
  -8   0   8     4320.23     4183.28     54.29 o 
  -6   0   8     1930.91     2147.57     34.69 o 
  -4   0   8     2969.58     2855.50     49.70 o 
  -2   0   8     8490.08     8729.33    102.24 o 
   0   0   8     5656.77     5562.32     68.16 o 
   2   0   8     1251.74     1331.16     23.52 o 
   4   0   8     8552.55     8239.00     96.87 o 
   6   0   8     4775.68     5091.09     65.82 o 
   8   0   8       60.58       59.74      8.94 o 
  10   0   8      256.18      203.44     16.48 o 
  12   0   8      103.90      102.16     15.12 o 
  14   0   8       42.86       19.03     19.63 o 
  16   0   8      175.36      227.91     28.22 o 
  18   0   8      359.68      373.95     29.07 o 
  20   0   8       45.88       44.48     18.57 o 
  22   0   8        7.42        9.98     18.40 o 
  24   0   8       36.20      -28.55     30.77 o 
  26   0   8        4.62       -8.77     37.45 o 
 -35   1   8       41.92       46.72     20.24 o 
 -33   1   8        9.47       11.48     15.11 o 
 -31   1   8        7.31       16.24     10.91 o 
 -29   1   8      128.07      107.08     11.84 o 
 -27   1   8       28.53       -5.66      8.07 o 
 -25   1   8      167.62      151.97     12.16 o 
 -23   1   8       24.03       15.88      7.23 o 
 -21   1   8      207.85      186.51      9.86 o 
 -19   1   8      469.44      466.60     13.83 o 
 -17   1   8      303.69      314.51     10.37 o 
 -15   1   8       97.15       62.50      5.55 o 
 -13   1   8     1645.39     1602.30     18.96 o 
 -11   1   8       52.54       75.22      4.63 o 
  -9   1   8      810.38      565.46     11.27 o 
  -7   1   8     6439.42     6429.94     55.18 o 
  -5   1   8     5510.27     5944.10     49.12 o 
  -3   1   8     3524.17     3349.88     32.78 o 
  -1   1   8    10183.81    10658.68     86.16 o 
   1   1   8     2071.61     2351.14     24.48 o 
   3   1   8     1539.19     1996.05     22.38 o 
   5   1   8     1645.67     1484.78     18.80 o 
   7   1   8       85.44       76.52      5.92 o 
   9   1   8       66.52       44.84      6.28 o 
  11   1   8      244.74      229.39     13.24 o 
  13   1   8       51.79       42.30      9.87 o 
  15   1   8      102.69       96.31     12.33 o 
  17   1   8        0.62       -2.54     10.21 o 
  19   1   8       44.80       48.89     13.16 o 
  21   1   8       23.84       23.27     16.13 o 
  23   1   8       24.85       31.67     18.59 o 
  25   1   8      135.16      130.68     41.73 o 
  27   1   8        5.16       24.59     40.78 o 
 -36   2   8       14.18       19.87     24.20 o 
 -34   2   8      111.66      133.50     23.32 o 
 -32   2   8       34.53       25.36     17.48 o 
 -30   2   8      102.38       97.55     16.97 o 
 -28   2   8        9.80        2.33      9.31 o 
 -26   2   8       29.28       65.14      9.80 o 
 -24   2   8      249.98      216.24     11.28 o 
 -22   2   8      336.56      360.15     12.16 o 
 -20   2   8       29.89       18.19      5.95 o 
 -18   2   8      449.79      399.68     12.23 o 
 -16   2   8      886.97      883.38     16.96 o 
 -14   2   8      611.56      576.88     11.97 o 
 -12   2   8      103.51       82.07      5.48 o 
 -10   2   8     2273.46     2455.34     24.90 o 
  -8   2   8     5331.83     5218.71     45.70 o 
  -6   2   8       41.44       18.18      3.76 o 
  -4   2   8     7107.18     7706.89     63.80 o 
  -2   2   8     8142.90     8539.25     70.22 o 
   0   2   8     5012.50     5374.66     48.92 o 
   2   2   8     2390.53     2629.02     31.16 o 
   4   2   8     3835.66     3833.47     42.59 o 
   6   2   8     3101.92     3466.84     35.49 o 
   8   2   8      645.98      655.34     12.78 o 
  10   2   8      768.73      876.60     19.49 o 
  12   2   8       21.92       33.24      9.00 o 
  14   2   8      114.51       92.81     11.51 o 
  16   2   8       34.73       28.57     10.69 o 
  18   2   8       42.44       44.98     16.10 o 
  20   2   8        5.49       -0.33     15.59 o 
  22   2   8       27.30       27.88     21.95 o 
  24   2   8       76.37       54.12     23.77 o 
  26   2   8        0.93      -12.56     23.90 o 
 -35   3   8       12.32       30.76     21.94 o 
 -33   3   8      463.25      454.31     35.60 o 
 -31   3   8      161.08      113.93     30.06 o 
 -29   3   8       26.21        3.16     15.17 o 
 -27   3   8      164.21      134.99     19.60 o 
 -25   3   8      364.91      311.73     16.17 o 
 -23   3   8       52.93       81.20      9.60 o 
 -21   3   8       24.52        9.23      6.16 o 
 -19   3   8       81.11       60.07      7.33 o 
 -17   3   8     1294.70     1365.28     20.74 o 
 -15   3   8       65.98       33.85      5.49 o 
 -13   3   8      104.71       77.32      6.28 o 
 -11   3   8      837.83      746.37     13.63 o 
  -9   3   8     5920.80     5964.57     63.22 o 
  -7   3   8       22.38        3.00      3.33 o 
  -5   3   8     2138.63     1857.09     20.52 o 
  -3   3   8    11028.20    11890.39     99.97 o 
  -1   3   8      833.44      809.19     13.94 o 
   1   3   8     2248.05     2127.76     26.13 o 
   3   3   8       15.35       39.65      5.32 o 
   5   3   8      614.06      560.06     13.68 o 
   7   3   8      468.93      490.93     12.84 o 
   9   3   8       10.10       -0.25      5.68 o 
  11   3   8      155.03      120.70      9.28 o 
  13   3   8      814.96      795.32     38.18 o 
  15   3   8      142.59      125.72     16.06 o 
  17   3   8      436.74      377.62     28.40 o 
  19   3   8      306.96      349.14     29.69 o 
  21   3   8        9.72       -3.21     20.62 o 
  23   3   8      211.65      200.81     29.14 o 
  25   3   8        0.47        4.00     23.39 o 
 -32   4   8       16.33       17.58     17.97 o 
 -30   4   8      411.61      341.78     38.61 o 
 -28   4   8      398.23      505.80     33.76 o 
 -26   4   8      238.66      250.01     25.24 o 
 -24   4   8        0.36        2.93     14.91 o 
 -22   4   8       24.05       36.57     13.19 o 
 -20   4   8        3.66       -8.11      8.11 o 
 -18   4   8        0.03       -5.74      5.74 o 
 -16   4   8     1338.33     1392.82     22.34 o 
 -14   4   8        0.66       -4.44      4.44 o 
 -12   4   8        7.40       19.15      5.79 o 
 -10   4   8     3691.48     3719.98     53.09 o 
  -8   4   8        6.49       -5.29      5.29 o 
  -6   4   8     5958.78     5965.65     64.03 o 
  -4   4   8     1260.86     1215.42     18.45 o 
  -2   4   8      997.75     1070.59     18.46 o 
   0   4   8     1272.37     1346.34     34.37 o 
   2   4   8     6455.08     6341.20     64.59 o 
   4   4   8      880.26      960.27     17.87 o 
   6   4   8       10.56       -1.78      5.11 o 
   8   4   8     1380.29     1396.10     22.36 o 
  10   4   8      679.32      750.40     20.65 o 
  12   4   8      573.53      661.59     28.94 o 
  14   4   8        0.24       -3.64     14.90 o 
  16   4   8       84.67       96.71     20.39 o 
  18   4   8        0.28      -16.90     28.23 o 
  20   4   8        7.47       14.38     20.33 o 
  22   4   8       19.11        4.80     21.64 o 
  24   4   8       43.58       77.72     31.81 o 
 -31   5   8        6.07       -0.15     18.38 o 
 -29   5   8      187.88      205.64     27.36 o 
 -27   5   8       37.09       44.94     18.48 o 
 -25   5   8      173.91      164.64     22.47 o 
 -23   5   8      368.89      460.34     23.69 o 
 -21   5   8      406.16      404.30     21.01 o 
 -19   5   8        5.06        4.66     10.56 o 
 -17   5   8       72.12       37.63     10.73 o 
 -15   5   8      950.75      971.51     22.42 o 
 -13   5   8       66.24       84.01      8.62 o 
 -11   5   8       25.12       -4.36      6.35 o 
  -9   5   8      280.77      258.81     12.12 o 
  -7   5   8       55.96       54.96      6.93 o 
  -5   5   8      666.56      605.43     14.05 o 
  -3   5   8     5846.75     5910.94     64.75 o 
  -1   5   8      754.25      862.33     17.64 o 
   1   5   8     5719.71     5532.88     67.09 o 
   3   5   8      271.15      292.26     10.85 o 
   5   5   8       33.35        2.81     12.42 o 
   7   5   8      249.86      181.82     21.23 o 
   9   5   8      283.66      258.79     22.51 o 
  11   5   8       95.03       89.17     19.89 o 
  13   5   8      158.71      101.47     19.25 o 
  15   5   8        0.80       26.01     17.71 o 
  17   5   8       87.91       83.31     20.98 o 
  19   5   8       80.06       49.92     22.49 o 
  21   5   8       94.53      153.81     42.02 o 
 -28   6   8       25.85       31.93     20.87 o 
 -26   6   8       32.10       20.76     17.46 o 
 -24   6   8       86.16       79.83     19.02 o 
 -22   6   8        9.54      -14.14     14.14 o 
 -20   6   8       42.20       64.22     13.58 o 
 -18   6   8       40.98       49.36     12.46 o 
 -16   6   8      126.24      122.53     14.02 o 
 -14   6   8       62.47       33.80     11.00 o 
 -12   6   8      398.62      391.13     16.20 o 
 -10   6   8      810.08      738.99     23.60 o 
  -8   6   8        0.00       -3.99      6.31 o 
  -6   6   8      136.84      152.00     11.27 o 
  -4   6   8      120.13      115.26      8.71 o 
  -2   6   8     2702.33     2426.45     41.21 o 
   0   6   8      123.29      159.70      9.78 o 
   2   6   8      175.94      220.77     14.90 o 
   4   6   8       82.93       53.34     12.97 o 
   6   6   8       35.48       25.23     11.52 o 
   8   6   8        4.15       -0.08     11.61 o 
  10   6   8      151.26       93.04     17.36 o 
  12   6   8      472.42      398.76     26.72 o 
  14   6   8       15.71        3.53     16.82 o 
  16   6   8        6.28       -2.24     17.84 o 
  18   6   8       29.63       16.39     24.25 o 
 -25   7   8       45.56       16.15     19.84 o 
 -23   7   8       29.55       46.94     18.84 o 
 -21   7   8      119.69       80.64     18.64 o 
 -19   7   8        3.74       24.23     14.89 o 
 -17   7   8       22.77       22.94     11.66 o 
 -15   7   8        2.58        5.39     10.83 o 
 -13   7   8       95.78       98.39     12.71 o 
 -11   7   8       45.45       35.66      9.92 o 
  -9   7   8        7.76        4.08      8.22 o 
  -7   7   8       37.00        2.15     11.87 o 
  -5   7   8      201.92      234.59     13.14 o 
  -3   7   8      895.28      964.85     38.75 o 
  -1   7   8       64.21       71.69     12.07 o 
   1   7   8       56.21       47.64     12.65 o 
   3   7   8        2.44       10.88     12.11 o 
   5   7   8       90.83       92.07     17.91 o 
   7   7   8        4.22       -6.18     29.33 o 
   9   7   8      113.48       76.26     16.98 o 
  11   7   8        2.76      -13.77     13.77 o 
  13   7   8       17.66       22.76     17.42 o 
  15   7   8       12.01       14.51     19.05 o 
 -18   8   8        0.30       16.45     14.58 o 
 -16   8   8        2.95       16.40     14.08 o 
 -14   8   8       51.25       22.04     12.40 o 
 -12   8   8       80.66      109.79     13.64 o 
 -10   8   8       16.22        9.06     12.53 o 
  -8   8   8      148.45      151.10     22.74 o 
  -6   8   8       81.78       94.39     33.24 o 
  -4   8   8       84.42       49.80     15.08 o 
  -2   8   8      562.06      471.54     22.21 o 
   0   8   8       44.70       70.46     13.89 o 
   2   8   8      357.03      353.27     21.43 o 
   4   8   8        3.55      -12.80     12.80 o 
   6   8   8        2.35      -13.00     13.00 o 
   8   8   8        9.59      -17.91     17.91 o 
 -37   1   9      114.43       99.29     33.80 o 
 -35   1   9        1.74        9.61     17.67 o 
 -33   1   9       66.75       67.30     16.94 o 
 -31   1   9       70.75       55.02     12.75 o 
 -29   1   9        5.21        5.32      9.05 o 
 -27   1   9      159.29      207.35     12.92 o 
 -25   1   9       20.87       10.06      7.35 o 
 -23   1   9        5.30       -1.75      6.73 o 
 -21   1   9       69.46       69.61      7.79 o 
 -19   1   9      453.56      442.85     16.51 o 
 -17   1   9     2240.52     2211.61     28.99 o 
 -15   1   9      491.81      592.40     12.31 o 
 -13   1   9       26.38       47.68      5.09 o 
 -11   1   9      259.56      196.69      7.04 o 
  -9   1   9     6854.01     6995.30     60.53 o 
  -7   1   9     6352.96     7320.84     62.70 o 
  -5   1   9      222.52      196.17      6.37 o 
  -3   1   9     5189.70     6263.57     54.07 o 
  -1   1   9     1132.58     1284.17     16.59 o 
   1   1   9    14410.48    15143.22    126.30 o 
   3   1   9      605.49      531.15     11.62 o 
   5   1   9     1637.19     1814.42     22.71 o 
   7   1   9     1920.33     1711.65     23.75 o 
   9   1   9      118.68      116.63      8.24 o 
  11   1   9      906.86      810.19     23.27 o 
  13   1   9      345.86      376.51     17.42 o 
  15   1   9      286.09      319.58     17.46 o 
  17   1   9      860.24      865.11     27.55 o 
  19   1   9       10.18       21.43     12.65 o 
  21   1   9       51.92       64.53     18.87 o 
  23   1   9       15.75       31.35     21.53 o 
  25   1   9       26.17       37.93     60.86 o 
 -36   2   9       22.18       14.88     22.62 o 
 -34   2   9       35.38       44.77     19.21 o 
 -32   2   9       57.87       52.24     16.91 o 
 -30   2   9        9.04        8.27     14.14 o 
 -28   2   9        1.63       13.20      9.19 o 
 -26   2   9      492.25      536.90     21.77 o 
 -24   2   9      182.96      156.87     10.44 o 
 -22   2   9      146.51      156.94      9.80 o 
 -20   2   9      113.67      110.57      8.85 o 
 -18   2   9      185.12      164.89      9.23 o 
 -16   2   9       25.67       24.45      5.97 o 
 -14   2   9       10.59        8.26      4.48 o 
 -12   2   9       94.28       80.86      5.56 o 
 -10   2   9     5289.13     5695.52     62.48 o 
  -8   2   9    10108.11    11109.48     95.17 o 
  -6   2   9      285.80      341.32      9.49 o 
  -4   2   9    30482.17    33438.59    283.49 o 
  -2   2   9     1492.06     1604.27     20.55 o 
   0   2   9        9.54       39.65      5.29 o 
   2   2   9     7753.66     7770.97     80.92 o 
   4   2   9     3057.75     3172.36     37.77 o 
   6   2   9      395.78      369.68      9.84 o 
   8   2   9     2073.98     2051.47     28.78 o 
  10   2   9      245.51      301.60     12.37 o 
  12   2   9     1831.77     1711.90     37.78 o 
  14   2   9      143.67      152.20     12.83 o 
  16   2   9      184.85      236.77     16.23 o 
  18   2   9      634.55      639.22     30.87 o 
  20   2   9       21.03       51.62     20.74 o 
  22   2   9      112.05      158.42     29.36 o 
  24   2   9       23.92       25.27     24.37 o 
 -35   3   9       13.39       30.93     20.44 o 
 -33   3   9       26.07        2.83     17.99 o 
 -31   3   9      145.24      171.72     22.27 o 
 -29   3   9      145.24      122.32     19.17 o 
 -27   3   9      134.71      135.42     19.08 o 
 -25   3   9        0.21        2.31     12.13 o 
 -23   3   9      240.44      201.33     13.60 o 
 -21   3   9      472.54      433.26     13.42 o 
 -19   3   9        1.16       -5.81      5.81 o 
 -17   3   9      225.31      229.03     11.31 o 
 -15   3   9       38.04       41.43      6.50 o 
 -13   3   9      535.24      527.10     13.73 o 
 -11   3   9       83.67       84.76      6.04 o 
  -9   3   9       41.57       29.88      5.11 o 
  -7   3   9      742.82      703.95     15.54 o 
  -5   3   9     7668.19     7624.30     70.73 o 
  -3   3   9     3743.23     3757.18     38.77 o 
  -1   3   9      363.14      367.83      9.76 o 
   1   3   9     2219.90     2306.78     27.49 o 
   3   3   9      268.95      286.78      9.42 o 
   5   3   9       27.93       15.94      5.15 o 
   7   3   9     1762.96     1671.25     26.67 o 
   9   3   9        1.30       -2.65      5.52 o 
  11   3   9      305.79      338.42     14.05 o 
  13   3   9     1246.22     1142.61     33.51 o 
  15   3   9       14.32       26.42     17.33 o 
  17   3   9       68.00       54.62     20.32 o 
  19   3   9      214.87      197.51     27.09 o 
  21   3   9       19.72       29.16     20.63 o 
  23   3   9        0.10      -19.83     21.75 o 
 -34   4   9       26.81       59.69     41.15 o 
 -32   4   9      178.37      185.37     23.68 o 
 -30   4   9       11.72       19.61     16.62 o 
 -28   4   9      168.00      110.28     21.92 o 
 -26   4   9      191.62      168.01     22.96 o 
 -24   4   9       17.66       11.48     14.96 o 
 -22   4   9      188.74      220.87     18.23 o 
 -20   4   9        0.12       -9.65      9.65 o 
 -18   4   9      211.45      199.07      9.83 o 
 -16   4   9     1550.35     1584.53     26.99 o 
 -14   4   9        8.19       -4.97      4.97 o 
 -12   4   9        3.55        4.57      4.70 o 
 -10   4   9      839.91      821.96     21.68 o 
  -8   4   9     1352.42     1295.80     23.00 o 
  -6   4   9       86.36      127.75      7.46 o 
  -4   4   9      434.15      507.32     13.03 o 
  -2   4   9     1007.77      967.87     16.33 o 
   0   4   9     1567.05     1597.20     22.80 o 
   2   4   9      162.38      181.99      8.63 o 
   4   4   9     3517.07     3438.34     41.30 o 
   6   4   9      803.00      730.48     13.60 o 
   8   4   9       30.87       26.60      8.28 o 
  10   4   9      536.72      463.71     23.97 o 
  12   4   9        3.61       11.81     13.67 o 
  14   4   9        3.36        4.13     16.47 o 
  16   4   9      198.71      200.43     24.78 o 
  18   4   9       56.54       83.91     22.55 o 
  20   4   9       17.27       56.79     22.86 o 
  22   4   9      161.31      214.92     31.41 o 
 -31   5   9      102.29       84.43     21.27 o 
 -29   5   9        0.03        2.52     18.57 o 
 -27   5   9       48.17       45.68     18.78 o 
 -25   5   9        7.73       10.39     13.16 o 
 -23   5   9        7.73      -11.18     11.18 o 
 -21   5   9       72.59       48.59     15.58 o 
 -19   5   9       29.59       60.41     13.93 o 
 -17   5   9       22.47       -8.17      9.73 o 
 -15   5   9     2591.75     2410.55     38.39 o 
 -13   5   9      998.98     1059.12     23.67 o 
 -11   5   9     1048.72      987.65     20.55 o 
  -9   5   9     3154.88     2875.73     43.48 o 
  -7   5   9     8868.95     9064.39    118.00 o 
  -5   5   9        6.04       13.02      6.70 o 
  -3   5   9       13.45       16.04      6.76 o 
  -1   5   9     2818.82     2803.98     37.54 o 
   1   5   9      275.44      273.92     11.12 o 
   3   5   9       82.00       79.95      9.18 o 
   5   5   9     1631.55     1602.59     36.42 o 
   7   5   9     1137.38     1120.29     33.77 o 
   9   5   9      280.48      298.63     20.75 o 
  11   5   9     2172.43     2135.10     59.11 o 
  13   5   9      158.47      175.22     21.97 o 
  15   5   9      371.60      318.09     27.63 o 
  17   5   9       36.23       52.83     21.46 o 
  19   5   9        9.46       -0.47     19.76 o 
 -28   6   9      130.03      117.18     24.39 o 
 -26   6   9       27.14       14.99     17.50 o 
 -24   6   9        0.20        4.47     15.69 o 
 -22   6   9      117.45      157.91     17.37 o 
 -20   6   9        0.09        4.40     11.36 o 
 -18   6   9        4.75        6.18     11.11 o 
 -16   6   9       47.37       29.54     11.65 o 
 -14   6   9       41.95       65.94     11.91 o 
 -12   6   9      329.00      307.72     16.51 o 
 -10   6   9       16.74       -7.17      7.17 o 
  -8   6   9      563.78      602.06     28.08 o 
  -6   6   9      135.05      114.53     16.87 o 
  -4   6   9      988.07      822.71     22.55 o 
  -2   6   9     2122.01     2271.21     40.88 o 
   0   6   9      629.01      732.26     22.96 o 
   2   6   9      222.14      240.59     15.04 o 
   4   6   9      331.60      408.67     22.90 o 
   6   6   9      173.14      174.70     18.43 o 
   8   6   9       29.07       30.72     13.52 o 
  10   6   9       48.58      115.06     18.26 o 
  12   6   9       60.24       56.53     18.11 o 
  14   6   9       43.90       55.44     19.32 o 
  16   6   9       56.87      104.39     22.93 o 
  18   6   9       62.02      107.98     30.84 o 
 -25   7   9        3.28       11.60     18.95 o 
 -23   7   9       56.41       35.40     18.66 o 
 -21   7   9      132.44      107.33     19.86 o 
 -19   7   9       36.46       44.57     13.89 o 
 -17   7   9        0.97      -11.00     11.00 o 
 -15   7   9       32.98       33.23     12.09 o 
 -13   7   9       63.11      104.94     12.91 o 
 -11   7   9       14.33       17.67     14.70 o 
  -9   7   9       24.73       24.57      9.78 o 
  -7   7   9      762.76      792.98     29.05 o 
  -5   7   9        0.46      -10.41     10.78 o 
  -3   7   9     1002.17      980.91     28.61 o 
  -1   7   9      326.54      401.58     41.58 o 
   1   7   9        6.05       -7.17     11.57 o 
   3   7   9       14.41       21.09     12.30 o 
   5   7   9      101.92      158.97     16.79 o 
   7   7   9        0.05        3.45     14.15 o 
   9   7   9       13.68       42.00     16.34 o 
  11   7   9        0.01      -13.86     23.85 o 
  13   7   9        3.46       10.14     21.64 o 
 -18   8   9        9.36        6.59     14.78 o 
 -16   8   9        2.20        6.07     12.24 o 
 -14   8   9        4.47       -7.03     10.95 o 
 -12   8   9        7.62       -7.00     10.88 o 
 -10   8   9       27.85       22.63     14.24 o 
  -8   8   9       21.52        1.62     13.22 o 
  -6   8   9      121.58      126.75     16.84 o 
  -4   8   9      432.31      419.35     34.91 o 
  -2   8   9       35.52       35.73     12.95 o 
   0   8   9      508.81      466.97     30.45 o 
   2   8   9        7.89        1.15     13.30 o 
   4   8   9       70.72      105.75     17.08 o 
   6   8   9        0.36        5.01     14.40 o 
   8   8   9       27.39        9.01     15.98 o 
 -36   0  10       26.40       68.71     45.11 o 
 -34   0  10        6.15       19.39     20.92 o 
 -32   0  10        4.30       11.88     16.15 o 
 -30   0  10       55.50       47.65     14.51 o 
 -28   0  10      307.77      295.14     19.66 o 
 -26   0  10       87.60       44.82     12.68 o 
 -24   0  10       23.32       15.81     12.52 o 
 -22   0  10     3131.90     3162.08     63.08 o 
 -20   0  10        2.02       -0.77      9.25 o 
 -18   0  10      852.41      916.25     25.31 o 
 -16   0  10    13151.85    13297.74    173.21 o 
 -14   0  10     2520.27     2769.84     42.98 o 
 -12   0  10     5308.78     5516.21     71.78 o 
 -10   0  10    16205.94    15847.74    195.33 o 
  -8   0  10    18334.60    18614.83    210.78 o 
  -6   0  10     3838.25     3781.48     54.95 o 
  -4   0  10     9041.30     9210.85    108.97 o 
  -2   0  10     3333.54     3236.27     45.64 o 
   0   0  10     2643.75     2791.26     40.77 o 
   2   0  10      216.02      179.12     11.36 o 
   4   0  10     7221.53     7494.66    101.68 o 
   6   0  10      147.98      147.43     12.48 o 
   8   0  10      175.28      169.96     14.40 o 
  10   0  10      644.43      605.49     23.88 o 
  12   0  10      586.94      558.58     33.82 o 
  14   0  10     1320.41     1207.08     44.65 o 
  16   0  10       89.07       95.53     19.56 o 
  18   0  10      309.06      338.49     39.00 o 
  20   0  10      584.36      605.00     36.79 o 
  22   0  10       54.01      131.12     46.59 o 
  24   0  10       53.64       62.90     47.58 o 
 -37   1  10       56.10        9.56     30.85 o 
 -35   1  10        4.69      -10.77     17.87 o 
 -33   1  10       68.24       65.23     17.70 o 
 -31   1  10        3.01        6.60     10.81 o 
 -29   1  10       27.91       15.93      9.63 o 
 -27   1  10      532.72      545.50     17.00 o 
 -25   1  10      105.45       83.13     11.01 o 
 -23   1  10        1.16       -5.76      7.72 o 
 -21   1  10     1000.30      903.88     19.99 o 
 -19   1  10        6.82       15.23      6.76 o 
 -17   1  10     4578.57     4460.09     48.68 o 
 -15   1  10     3025.15     2877.48     32.60 o 
 -13   1  10     6008.66     5836.03     53.57 o 
 -11   1  10     6691.70     6631.16     61.83 o 
  -9   1  10     5185.21     5708.64     54.16 o 
  -7   1  10    14068.30    15068.99    116.91 o 
  -5   1  10    12042.13    11824.72     96.97 o 
  -3   1  10       18.64       18.03      4.75 o 
  -1   1  10     4321.72     4537.08     46.48 o 
   1   1  10     4421.02     4387.82     45.56 o 
   3   1  10      547.48      493.77     15.11 o 
   5   1  10      205.43      179.64      9.52 o 
   7   1  10      645.92      611.90     15.17 o 
   9   1  10     2216.45     2168.71     32.43 o 
  11   1  10      610.72      617.62     21.34 o 
  13   1  10      154.30      153.24     14.37 o 
  15   1  10     1281.57     1273.28     32.56 o 
  17   1  10      107.50      138.18     14.86 o 
  19   1  10        2.17        3.86     15.21 o 
  21   1  10      205.87      169.49     23.66 o 
  23   1  10       57.79       43.05     30.83 o 
  25   1  10       45.14        2.35     45.73 o 
 -36   2  10        7.79      -19.30     19.30 o 
 -34   2  10        5.17       30.38     18.88 o 
 -32   2  10        4.31       -3.44     14.43 o 
 -30   2  10       21.82        9.50     13.64 o 
 -28   2  10        6.70       14.97     11.26 o 
 -26   2  10      187.27      172.14     14.37 o 
 -24   2  10      233.59      248.37     12.90 o 
 -22   2  10       35.46       27.68      8.53 o 
 -20   2  10      336.68      306.28     12.21 o 
 -18   2  10     1480.34     1511.79     25.65 o 
 -16   2  10       63.99       90.34      7.50 o 
 -14   2  10      220.07      183.34      6.55 o 
 -12   2  10     1451.69     1593.64     21.37 o 
 -10   2  10       79.69       45.20      5.74 o 
  -8   2  10     1066.07     1388.43     22.12 o 
  -6   2  10      271.56      233.98      8.75 o 
  -4   2  10      248.99      217.35      9.18 o 
  -2   2  10     5192.10     5180.12     51.54 o 
   0   2  10     1899.94     2068.22     27.46 o 
   2   2  10     1929.12     2111.13     30.04 o 
   4   2  10     1166.63     1118.29     19.79 o 
   6   2  10      142.96      145.51      8.17 o 
   8   2  10        6.52        8.71      6.46 o 
  10   2  10      636.77      621.95     18.11 o 
  12   2  10      602.32      641.45     22.34 o 
  14   2  10      202.75      194.13     14.96 o 
  16   2  10      494.72      558.04     30.09 o 
  18   2  10       22.62       15.73     18.79 o 
  20   2  10       91.49       95.95     23.97 o 
  22   2  10        3.34       -0.58     29.73 o 
  24   2  10        0.26       18.61     24.45 o 
 -35   3  10      228.22      225.09     27.36 o 
 -33   3  10       99.86      178.33     24.15 o 
 -31   3  10       15.54       37.61     16.83 o 
 -29   3  10       14.12       -2.92     25.62 o 
 -27   3  10       24.05       20.44     15.82 o 
 -25   3  10      117.99      155.24     19.13 o 
 -23   3  10        0.03        2.21      8.89 o 
 -21   3  10      289.64      275.30     11.08 o 
 -19   3  10     5361.60     5404.16     61.01 o 
 -17   3  10      640.85      628.43     13.37 o 
 -15   3  10      141.10      151.61      8.73 o 
 -13   3  10     5307.49     5130.52     56.80 o 
 -11   3  10       64.95       63.38      6.87 o 
  -9   3  10        8.74        3.43      5.08 o 
  -7   3  10     6653.27     6438.37     64.84 o 
  -5   3  10      447.60      445.33     10.85 o 
  -3   3  10      942.81     1204.18     18.01 o 
  -1   3  10     2865.33     2580.90     30.03 o 
   1   3  10     1236.51     1222.73     24.13 o 
   3   3  10      285.56      254.35     11.09 o 
   5   3  10     2475.19     2581.44     37.87 o 
   7   3  10     1821.92     2001.71     27.37 o 
   9   3  10       11.88       -6.72      6.72 o 
  11   3  10       73.63       79.24     11.60 o 
  13   3  10        0.26       -3.78     12.69 o 
  15   3  10      101.15       76.27     31.08 o 
  17   3  10      855.77      934.52     48.99 o 
  19   3  10       20.16       56.78     21.95 o 
  21   3  10      122.94      176.69     40.06 o 
  23   3  10      510.86      578.61     43.23 o 
 -34   4  10       27.90       49.10     21.39 o 
 -32   4  10       10.53       29.87     18.00 o 
 -30   4  10        8.44       35.43     19.86 o 
 -28   4  10       47.36       34.87     18.96 o 
 -26   4  10      212.91      252.98     25.53 o 
 -24   4  10      209.50      206.81     22.07 o 
 -22   4  10        6.02        1.66     11.57 o 
 -20   4  10       27.17       24.92     11.04 o 
 -18   4  10      327.80      289.50     12.44 o 
 -16   4  10       12.15        6.59      6.25 o 
 -14   4  10      397.84      410.25     12.17 o 
 -12   4  10     7396.49     6849.08     79.07 o 
 -10   4  10     1821.69     1875.03     24.59 o 
  -8   4  10       46.25       91.17      7.01 o 
  -6   4  10      154.14      104.11      7.47 o 
  -4   4  10      338.96      312.47      9.71 o 
  -2   4  10       85.53      110.66      7.40 o 
   0   4  10     1050.62     1068.11     18.69 o 
   2   4  10       48.01       54.17      9.40 o 
   4   4  10       49.39       36.51      6.33 o 
   6   4  10      724.42      641.57     20.54 o 
   8   4  10      743.14      798.75     27.40 o 
  10   4  10       22.81       45.30     14.95 o 
  12   4  10       68.09       74.02     18.88 o 
  14   4  10      980.02     1038.32     44.36 o 
  16   4  10       42.92       42.89     20.59 o 
  18   4  10      210.54      356.70     60.77 o 
  20   4  10      529.20      644.05     41.64 o 
 -31   5  10       15.10       -0.87     23.51 o 
 -29   5  10       16.27        8.82     19.57 o 
 -27   5  10        2.38      -15.89     15.89 o 
 -25   5  10       19.17        9.43     13.40 o 
 -23   5  10       10.50       15.36     12.80 o 
 -21   5  10      221.38      210.44     17.72 o 
 -19   5  10      167.20      156.89     15.62 o 
 -17   5  10      215.65      223.63     18.50 o 
 -15   5  10     2311.29     2299.09     41.04 o 
 -13   5  10      166.45      136.92     11.66 o 
 -11   5  10     3663.72     3409.35     45.06 o 
  -9   5  10      435.13      438.87     15.37 o 
  -7   5  10     2552.67     2463.06     36.75 o 
  -5   5  10     5008.26     4784.19     60.38 o 
  -3   5  10      272.34      286.83     11.52 o 
  -1   5  10     1364.17     1328.72     25.47 o 
   1   5  10        0.27       -2.61      6.94 o 
   3   5  10      389.59      310.53     17.13 o 
   5   5  10       45.94       28.84     12.49 o 
   7   5  10        0.85        9.28     13.32 o 
   9   5  10      183.11      158.73     30.54 o 
  11   5  10       31.34       11.24     17.25 o 
  13   5  10      325.36      412.15     48.27 o 
  15   5  10        0.93        2.02     18.65 o 
  17   5  10       33.99       67.51     22.54 o 
  19   5  10        0.09        3.19     23.07 o 
 -28   6  10       20.84       25.06     19.73 o 
 -26   6  10        1.90       -6.86     17.12 o 
 -24   6  10       17.89       22.84     16.08 o 
 -22   6  10        3.12       15.18     13.08 o 
 -20   6  10       17.30        5.07     12.05 o 
 -18   6  10        4.96        5.65     11.46 o 
 -16   6  10       37.71       11.68     11.49 o 
 -14   6  10        6.09       -4.33      9.90 o 
 -12   6  10      426.16      368.59     18.53 o 
 -10   6  10        1.72       -5.80      9.55 o 
  -8   6  10     1792.54     1686.54     45.69 o 
  -6   6  10        8.88       -2.91      9.44 o 
  -4   6  10      842.74      951.95     25.27 o 
  -2   6  10      542.51      490.35     19.45 o 
   0   6  10      103.41      111.54     13.10 o 
   2   6  10       15.56       13.80      9.92 o 
   4   6  10      100.58       97.52     14.10 o 
   6   6  10      337.84      352.98     21.86 o 
   8   6  10       29.57       32.56     15.48 o 
  10   6  10       83.74       53.90     17.32 o 
  12   6  10        9.75       10.29     17.69 o 
  14   6  10        7.47      -11.91     17.58 o 
  16   6  10        3.77       -2.49     21.96 o 
 -25   7  10        2.64      -16.31     27.06 o 
 -23   7  10       48.92       72.18     23.85 o 
 -21   7  10       12.75        1.88     16.22 o 
 -19   7  10       14.74       28.31     13.29 o 
 -17   7  10        5.40      -11.41     11.41 o 
 -15   7  10      132.04      160.78     16.16 o 
 -13   7  10      539.70      573.15     24.15 o 
 -11   7  10      209.01      219.34     21.09 o 
  -9   7  10       82.93       86.77     15.05 o 
  -7   7  10      190.19      196.78     18.07 o 
  -5   7  10      756.40      890.31     47.05 o 
  -3   7  10      116.03       99.33     13.85 o 
  -1   7  10      215.50      205.28     16.14 o 
   1   7  10       23.42       24.17     12.88 o 
   3   7  10      192.64      207.84     34.72 o 
   5   7  10       10.99       -8.02     13.74 o 
   7   7  10       79.42       71.67     17.22 o 
   9   7  10       82.73       63.80     18.65 o 
  11   7  10       53.76       21.15     18.03 o 
 -18   8  10      122.25      118.38     23.22 o 
 -16   8  10      247.22      281.81     19.87 o 
 -14   8  10       49.14       59.68     13.86 o 
 -12   8  10       98.94      134.98     14.23 o 
 -10   8  10      209.63      247.20     33.71 o 
  -8   8  10        1.47        3.23     18.54 o 
  -6   8  10       91.76       99.64     17.51 o 
  -4   8  10       15.58       31.86     15.29 o 
  -2   8  10       60.60       93.61     19.41 o 
   0   8  10        0.21       -0.76     12.98 o 
   2   8  10       87.61       96.99     16.78 o 
   4   8  10       39.23       44.58     15.58 o 
   6   8  10       83.64       65.79     18.66 o 
 -37   1  11        0.05      -18.66     28.03 o 
 -35   1  11        0.01      -20.08     20.08 o 
 -33   1  11       80.44       58.99     15.32 o 
 -31   1  11       29.55       26.03     12.14 o 
 -29   1  11       24.91       28.29     11.75 o 
 -27   1  11      495.52      515.20     19.14 o 
 -25   1  11       89.86      116.76     11.50 o 
 -23   1  11      304.64      317.72     14.37 o 
 -21   1  11     1163.07     1100.63     20.80 o 
 -19   1  11     2537.11     2385.93     33.52 o 
 -17   1  11      704.24      741.38     18.05 o 
 -15   1  11      316.35      353.76     10.99 o 
 -13   1  11     5734.04     6072.53     64.70 o 
 -11   1  11     1584.87     1839.85     26.23 o 
  -9   1  11      474.06      349.56     10.30 o 
  -7   1  11     7315.38     7708.03     78.90 o 
  -5   1  11       51.02       20.25      5.68 o 
  -3   1  11     3967.71     3899.40     44.08 o 
  -1   1  11     2762.51     2781.71     43.32 o 
   1   1  11     1159.26     1167.27     19.93 o 
   3   1  11     1011.00     1082.28     19.48 o 
   5   1  11      824.33      734.44     16.48 o 
   7   1  11       28.56       31.51      7.54 o 
   9   1  11     1440.00     1373.10     26.40 o 
  11   1  11      879.68      844.13     24.29 o 
  13   1  11      152.63      125.95     13.98 o 
  15   1  11       34.83       26.45     11.93 o 
  17   1  11       94.11       92.86     19.13 o 
  19   1  11        8.19      -15.42     15.42 o 
  21   1  11       95.73       96.80     24.58 o 
  23   1  11        5.63       23.60     46.10 o 
 -36   2  11        1.57       11.67     22.61 o 
 -34   2  11        0.01        1.66     17.79 o 
 -32   2  11       68.35       60.36     16.42 o 
 -30   2  11       81.32       75.43     16.13 o 
 -28   2  11       22.67        2.35     10.83 o 
 -26   2  11        1.59       -2.75      9.80 o 
 -24   2  11       99.26       57.94      9.67 o 
 -22   2  11      698.19      651.20     18.63 o 
 -20   2  11        0.54       -3.63      7.00 o 
 -18   2  11       23.13        5.48      5.95 o 
 -16   2  11     2147.97     2130.80     28.82 o 
 -14   2  11     3584.64     3297.15     35.96 o 
 -12   2  11       13.23        6.18      5.47 o 
 -10   2  11     3021.92     3198.21     38.27 o 
  -8   2  11    10444.44    10810.17    111.11 o 
  -6   2  11       36.41        3.30      5.82 o 
  -4   2  11       73.93       39.32      6.66 o 
  -2   2  11     5674.54     5622.98     56.22 o 
   0   2  11      688.95      754.64     15.89 o 
   2   2  11     2623.04     2590.55     33.61 o 
   4   2  11     4010.08     3758.23     44.83 o 
   6   2  11      304.51      303.96     11.45 o 
   8   2  11     1283.98     1365.42     23.28 o 
  10   2  11      530.18      504.36     18.02 o 
  12   2  11        5.43        8.58     10.30 o 
  14   2  11       84.97       77.13     14.32 o 
  16   2  11       92.94       83.85     18.35 o 
  18   2  11        1.36       11.79     19.28 o 
  20   2  11        2.51        9.10     22.18 o 
  22   2  11      111.49      138.18     29.05 o 
 -35   3  11        9.21       33.36     32.59 o 
 -33   3  11       12.39       26.24     18.59 o 
 -31   3  11       20.56       27.92     19.75 o 
 -29   3  11        0.84        4.91     16.98 o 
 -27   3  11       10.54        5.59     13.38 o 
 -25   3  11      424.87      456.87     23.25 o 
 -23   3  11      256.09      255.39     22.08 o 
 -21   3  11      215.14      174.75     10.06 o 
 -19   3  11     1262.31     1327.89     23.55 o 
 -17   3  11      748.22      753.38     14.98 o 
 -15   3  11      405.11      440.56     12.75 o 
 -13   3  11    11752.15    11614.13    108.06 o 
 -11   3  11        6.58        1.06      5.05 o 
  -9   3  11       69.87       76.78      6.51 o 
  -7   3  11     2432.24     2448.45     32.60 o 
  -5   3  11        6.74       -3.20      4.15 o 
  -3   3  11      484.07      425.17     12.99 o 
  -1   3  11     1103.70     1020.10     18.88 o 
   1   3  11      161.09      139.05      9.58 o 
   3   3  11     1632.17     1466.11     27.95 o 
   5   3  11        7.96        2.12      6.53 o 
   7   3  11      715.48      722.16     15.61 o 
   9   3  11      548.65      521.93     18.52 o 
  11   3  11      281.92      258.76     19.20 o 
  13   3  11      100.20       85.49     21.04 o 
  15   3  11      326.51      287.13     27.88 o 
  17   3  11       22.26      -10.91     18.58 o 
  19   3  11      108.45      163.48     27.71 o 
  21   3  11       81.27      134.77     28.01 o 
 -34   4  11        4.81       12.44     19.87 o 
 -32   4  11        6.95       21.12     20.04 o 
 -30   4  11       62.10       65.56     26.35 o 
 -28   4  11       48.22       74.56     20.31 o 
 -26   4  11       28.38       73.35     19.56 o 
 -24   4  11      449.33      426.68     28.27 o 
 -22   4  11      140.14      135.14     18.78 o 
 -20   4  11       44.55       55.29     12.31 o 
 -18   4  11     3535.79     3512.82     44.73 o 
 -16   4  11     2829.49     2884.72     35.75 o 
 -14   4  11      233.26      195.89      9.26 o 
 -12   4  11      697.67      685.83     17.11 o 
 -10   4  11     1670.75     1807.82     24.92 o 
  -8   4  11     1417.92     1477.31     20.08 o 
  -6   4  11       12.63       12.11      4.75 o 
  -4   4  11     2683.95     2683.06     31.02 o 
  -2   4  11      997.18     1068.54     17.07 o 
   0   4  11       78.74       86.54      6.68 o 
   2   4  11     3363.76     3202.73     38.56 o 
   4   4  11      148.63      159.27      8.93 o 
   6   4  11       97.27       70.84     12.94 o 
   8   4  11      467.92      422.56     21.45 o 
  10   4  11        4.14        2.91     14.21 o 
  12   4  11       21.95       -2.09     15.98 o 
  14   4  11        0.60        0.67     18.01 o 
  16   4  11      354.82      494.83     35.53 o 
  18   4  11        0.73       33.14     22.51 o 
  20   4  11       13.80      -21.55     21.55 o 
 -31   5  11       22.63       39.77     22.54 o 
 -29   5  11       39.30       41.07     20.39 o 
 -27   5  11       85.05       98.36     17.15 o 
 -25   5  11      166.11      172.65     19.01 o 
 -23   5  11       14.43       14.07     13.06 o 
 -21   5  11       70.80       81.17     14.65 o 
 -19   5  11       43.54       28.40     12.70 o 
 -17   5  11        4.95       -3.65     10.64 o 
 -15   5  11      102.91      118.83     16.85 o 
 -13   5  11      427.15      394.45     16.70 o 
 -11   5  11     1071.83     1189.00     27.49 o 
  -9   5  11      219.86      217.15     14.37 o 
  -7   5  11      155.81      166.17     11.21 o 
  -5   5  11     1688.51     1539.31     26.02 o 
  -3   5  11       23.17       30.99      8.36 o 
  -1   5  11       51.51       25.91      7.98 o 
   1   5  11     1174.57     1173.04     30.57 o 
   3   5  11        1.51       -2.79      9.54 o 
   5   5  11      120.13      109.89     14.18 o 
   7   5  11       11.17        7.44     13.62 o 
   9   5  11      190.78      160.17     21.20 o 
  11   5  11       11.67       19.79     19.81 o 
  13   5  11      219.73      232.59     26.20 o 
  15   5  11       34.55       11.08     20.43 o 
  17   5  11        5.30       25.22     21.34 o 
 -28   6  11        2.51        3.04     18.93 o 
 -26   6  11       38.09       24.99     18.58 o 
 -24   6  11       61.51       60.79     15.91 o 
 -22   6  11       99.46      153.46     18.37 o 
 -20   6  11        9.80       18.46     13.06 o 
 -18   6  11        8.15       -1.82     11.89 o 
 -16   6  11      590.25      615.26     29.61 o 
 -14   6  11       75.45       66.02     12.95 o 
 -12   6  11      111.70       68.05     12.29 o 
 -10   6  11     1500.46     1488.97     38.94 o 
  -8   6  11      276.57      278.60     19.94 o 
  -6   6  11      139.96      158.61     16.90 o 
  -4   6  11      199.78      201.70     13.88 o 
  -2   6  11      373.79      390.03     17.87 o 
   0   6  11       49.52       52.79     11.27 o 
   2   6  11      338.55      377.02     19.23 o 
   4   6  11       37.00       -0.40     12.26 o 
   6   6  11      207.73      210.92     19.19 o 
   8   6  11      259.52      319.33     26.86 o 
  10   6  11       99.47       91.70     20.32 o 
  12   6  11      234.87      287.55     28.38 o 
  14   6  11        1.59       24.56     21.61 o 
 -23   7  11       26.82       60.19     19.38 o 
 -21   7  11        2.25        1.51     13.64 o 
 -19   7  11        1.27       15.22     13.87 o 
 -17   7  11      379.06      419.40     30.00 o 
 -15   7  11        3.28       21.94     12.37 o 
 -13   7  11      220.57      167.55     22.06 o 
 -11   7  11      911.32     1103.50     32.47 o 
  -9   7  11      309.09      298.62     34.91 o 
  -7   7  11      324.80      311.68     29.04 o 
  -5   7  11      347.37      457.71     25.81 o 
  -3   7  11       54.51       42.35     12.18 o 
  -1   7  11        0.40        5.12     14.04 o 
   1   7  11      115.04      146.33     18.08 o 
   3   7  11       68.01       43.46     15.70 o 
   5   7  11       54.60       59.33     23.07 o 
   7   7  11      258.94      325.72     26.17 o 
   9   7  11      122.76      110.02     21.39 o 
  11   7  11      100.50      120.67     28.04 o 
 -18   8  11       23.11       31.47     16.90 o 
 -16   8  11      237.13      260.04     32.32 o 
 -14   8  11        8.48        7.25     15.95 o 
 -12   8  11      312.63      378.35     31.94 o 
 -10   8  11        7.51       13.24     13.63 o 
  -8   8  11        0.01        6.58     13.52 o 
  -6   8  11      176.12      114.05     19.48 o 
  -4   8  11      113.95      128.61     19.87 o 
  -2   8  11        0.02       -3.10     12.95 o 
   0   8  11        4.62      -12.96     12.96 o 
   2   8  11       11.91        9.19     14.42 o 
   4   8  11        9.30      -14.48     14.48 o 
 -36   0  12       98.36      141.09     33.57 o 
 -34   0  12       10.45       22.15     21.29 o 
 -32   0  12      233.96      184.58     43.68 o 
 -30   0  12      272.36      301.20     23.58 o 
 -28   0  12       43.46       40.96     15.10 o 
 -26   0  12      483.50      635.86     31.60 o 
 -24   0  12     3212.18     3279.05     67.46 o 
 -22   0  12      461.12      483.15     23.27 o 
 -20   0  12      947.88     1032.61     31.46 o 
 -18   0  12      152.76      163.45     14.20 o 
 -16   0  12     2304.66     2235.87     42.54 o 
 -14   0  12      785.10      923.59     28.07 o 
 -12   0  12      956.82      942.99     27.94 o 
 -10   0  12     2564.01     2268.39     41.54 o 
  -8   0  12     3986.36     4278.90     65.83 o 
  -6   0  12      975.39     1104.24     26.21 o 
  -4   0  12     2531.65     2727.28     46.34 o 
  -2   0  12     1302.38     1275.63     36.31 o 
   0   0  12     4987.97     4752.11    151.27 o 
   2   0  12     4282.76     4154.60     83.05 o 
   4   0  12      138.90      132.13     13.07 o 
   6   0  12     6416.01     6358.91    102.27 o 
   8   0  12     2084.77     1993.11     45.58 o 
  10   0  12      868.02      772.28     28.74 o 
  12   0  12     3616.58     3662.38     85.28 o 
  14   0  12     2266.70     2278.92     70.36 o 
  16   0  12      338.29      290.45     36.08 o 
  18   0  12      198.77      189.58     25.91 o 
  20   0  12      318.13      342.69     59.81 o 
 -37   1  12       46.03       62.76     32.99 o 
 -35   1  12        2.10      -14.13     22.23 o 
 -33   1  12        0.59       -4.06     13.30 o 
 -31   1  12      144.95      192.49     16.60 o 
 -29   1  12      120.50      134.34     13.88 o 
 -27   1  12        8.60        4.08     10.06 o 
 -25   1  12       77.56       93.69     11.34 o 
 -23   1  12       16.41       16.94      8.80 o 
 -21   1  12      112.61      115.77     10.17 o 
 -19   1  12      542.97      541.31     15.34 o 
 -17   1  12     1319.55     1250.63     22.19 o 
 -15   1  12      454.39      498.72     13.04 o 
 -13   1  12     2678.51     2529.93     35.97 o 
 -11   1  12     1697.91     1550.26     24.10 o 
  -9   1  12      536.86      639.73     19.24 o 
  -7   1  12      138.55      110.86      7.52 o 
  -5   1  12     1974.24     1650.62     25.92 o 
  -3   1  12      795.39      881.88     18.22 o 
  -1   1  12       34.30       44.48      7.12 o 
   1   1  12     1825.30     1843.07     28.77 o 
   3   1  12        7.15        3.55      6.88 o 
   5   1  12      192.24      166.59     10.09 o 
   7   1  12     1393.62     1419.06     26.07 o 
   9   1  12     1391.88     1359.47     26.13 o 
  11   1  12      378.75      382.24     15.32 o 
  13   1  12        2.22      -10.15     10.15 o 
  15   1  12      237.61      219.05     17.47 o 
  17   1  12      271.94      256.74     24.25 o 
  19   1  12       13.31        9.61     19.69 o 
  21   1  12        0.03       14.17     23.16 o 
 -36   2  12       16.74       52.88     25.12 o 
 -34   2  12        0.21      -21.67     25.54 o 
 -32   2  12       51.57       41.73     16.13 o 
 -30   2  12        3.67       -5.87     15.10 o 
 -28   2  12      262.05      262.92     18.49 o 
 -26   2  12      173.51      195.05     14.96 o 
 -24   2  12        4.34       -8.18      8.18 o 
 -22   2  12     6874.49     7082.04     78.38 o 
 -20   2  12       46.64       70.02      8.92 o 
 -18   2  12     6605.53     6274.95     74.13 o 
 -16   2  12     2178.74     2066.28     28.46 o 
 -14   2  12       25.12       43.23      6.01 o 
 -12   2  12       93.86      113.01      8.17 o 
 -10   2  12     2725.62     2657.12     34.24 o 
  -8   2  12       91.94      148.62      8.56 o 
  -6   2  12      436.86      486.46     16.43 o 
  -4   2  12      542.57      473.73     13.73 o 
  -2   2  12      363.63      368.57     11.15 o 
   0   2  12      254.74      263.22     10.60 o 
   2   2  12      927.81      872.45     18.50 o 
   4   2  12      171.18      184.51     10.92 o 
   6   2  12      217.06      220.83     11.52 o 
   8   2  12        0.97        2.69      7.84 o 
  10   2  12        6.54       14.14      7.73 o 
  12   2  12       13.06       -7.49     11.67 o 
  14   2  12      116.46      105.17     23.51 o 
  16   2  12        0.04        8.34     20.93 o 
  18   2  12        5.45       -4.60     19.11 o 
  20   2  12        1.48        7.53     21.95 o 
  22   2  12      101.72      199.40     42.43 o 
 -35   3  12       19.52       11.73     19.09 o 
 -33   3  12        3.02       37.23     18.51 o 
 -31   3  12        9.20       -3.88     18.23 o 
 -29   3  12       73.12       85.99     24.24 o 
 -27   3  12      251.87      281.23     22.90 o 
 -25   3  12      183.97      148.31     20.61 o 
 -23   3  12      175.23      138.11     12.48 o 
 -21   3  12      120.14      128.58      9.30 o 
 -19   3  12     2167.23     2083.51     31.07 o 
 -17   3  12       13.51       10.02      6.04 o 
 -15   3  12       20.42       13.62      4.88 o 
 -13   3  12       77.37       99.54      7.87 o 
 -11   3  12     1091.45     1005.22     18.19 o 
  -9   3  12      160.39      202.99      9.51 o 
  -7   3  12     1294.20     1378.11     39.90 o 
  -5   3  12       27.57       10.75      5.59 o 
  -3   3  12       82.15       97.81      6.86 o 
  -1   3  12      212.48      236.31     10.19 o 
   1   3  12      446.26      490.38     22.43 o 
   3   3  12      561.41      556.55     15.76 o 
   5   3  12     2416.60     2487.72     37.24 o 
   7   3  12      640.03      572.38     18.40 o 
   9   3  12      113.40      107.98     13.79 o 
  11   3  12     1798.91     1914.79     58.36 o 
  13   3  12       20.28       44.64     18.96 o 
  15   3  12       69.23       77.97     21.79 o 
  17   3  12      622.73      772.37     44.63 o 
  19   3  12      195.76      218.88     29.81 o 
  21   3  12      149.89      186.23     32.26 o 
 -34   4  12       23.69       34.54     21.19 o 
 -32   4  12        1.13       15.03     20.94 o 
 -30   4  12        5.39      -12.27     21.71 o 
 -28   4  12       59.71       73.60     21.21 o 
 -26   4  12      100.56       35.86     17.26 o 
 -24   4  12        0.14      -11.13     15.22 o 
 -22   4  12       24.22      -12.01     13.14 o 
 -20   4  12       80.86      133.55     19.78 o 
 -18   4  12     1314.31     1317.71     34.89 o 
 -16   4  12     1490.86     1471.18     23.94 o 
 -14   4  12      181.30      211.00      9.47 o 
 -12   4  12     1661.39     1694.18     26.46 o 
 -10   4  12       18.42       58.66      5.54 o 
  -8   4  12       31.92       34.54      5.59 o 
  -6   4  12      967.74      954.61     17.31 o 
  -4   4  12     1367.59     1232.38     19.37 o 
  -2   4  12      344.75      386.54     10.92 o 
   0   4  12      619.55      661.72     14.37 o 
   2   4  12      529.71      499.93     16.65 o 
   4   4  12      354.79      396.61     20.48 o 
   6   4  12      144.03      161.24     15.78 o 
   8   4  12     1089.84     1027.79     32.93 o 
  10   4  12       70.03      141.06     40.82 o 
  12   4  12        7.48       15.04     17.52 o 
  14   4  12      337.41      355.93     33.26 o 
  16   4  12      323.04      341.48     33.32 o 
  18   4  12       83.75       74.97     26.14 o 
 -31   5  12       57.91       62.90     24.35 o 
 -29   5  12       13.00       -3.65     18.02 o 
 -27   5  12       48.73       57.67     19.47 o 
 -25   5  12        0.00       -8.02     15.47 o 
 -23   5  12        3.66        4.96     28.80 o 
 -21   5  12      301.34      291.16     20.72 o 
 -19   5  12        0.84        2.22     11.73 o 
 -17   5  12     1905.53     1797.32     44.78 o 
 -15   5  12       12.61       -5.13     10.71 o 
 -13   5  12     1442.25     1324.83     33.54 o 
 -11   5  12     1224.17     1192.86     29.69 o 
  -9   5  12        0.64       -1.10      8.82 o 
  -7   5  12       29.81       46.25      9.27 o 
  -5   5  12      995.62     1071.74     27.38 o 
  -3   5  12      202.96      211.94     14.39 o 
  -1   5  12      175.21      190.38     14.35 o 
   1   5  12        1.68       -9.38      9.38 o 
   3   5  12      173.28      180.30     15.74 o 
   5   5  12      142.24      177.56     16.63 o 
   7   5  12       36.37       42.23     14.00 o 
   9   5  12       23.50       -6.23     16.63 o 
  11   5  12      281.76      408.24     30.60 o 
  13   5  12       73.58       67.05     24.25 o 
  15   5  12       10.26       16.63     20.91 o 
  17   5  12        1.62        0.08     22.78 o 
 -28   6  12       10.96       -0.85     18.67 o 
 -26   6  12        9.10       -0.50     17.78 o 
 -24   6  12       56.56       39.01     15.26 o 
 -22   6  12       83.69       80.50     16.43 o 
 -20   6  12      207.52      163.58     17.84 o 
 -18   6  12      124.06      110.99     16.16 o 
 -16   6  12       77.49       84.74     14.45 o 
 -14   6  12      214.94      189.29     20.70 o 
 -12   6  12      466.64      385.70     20.71 o 
 -10   6  12      658.58      570.86     28.18 o 
  -8   6  12        7.88       11.07     12.60 o 
  -6   6  12      239.59      255.03     20.58 o 
  -4   6  12      240.00      263.48     15.90 o 
  -2   6  12       17.96       11.38     10.61 o 
   0   6  12       78.18       74.58     13.39 o 
   2   6  12       43.23       41.01     12.21 o 
   4   6  12       17.56       27.40     12.88 o 
   6   6  12        0.01      -10.64     14.82 o 
   8   6  12      178.91      189.07     24.84 o 
  10   6  12      106.98      144.13     23.69 o 
  12   6  12      163.57      207.00     27.49 o 
  14   6  12       19.69       27.32     29.30 o 
 -23   7  12       46.00       24.37     18.63 o 
 -21   7  12      102.69      109.69     17.73 o 
 -19   7  12       10.85       14.70     14.03 o 
 -17   7  12       57.88       53.46     15.64 o 
 -15   7  12      230.88      214.81     18.47 o 
 -13   7  12       21.31        1.46     11.71 o 
 -11   7  12       50.00       85.09     15.89 o 
  -9   7  12      160.48      129.29     18.51 o 
  -7   7  12        7.41       -2.50     13.80 o 
  -5   7  12      139.02       95.58     16.92 o 
  -3   7  12       66.15       56.02     13.55 o 
  -1   7  12       16.95       10.18     12.44 o 
   1   7  12       11.55       20.52     15.01 o 
   3   7  12       80.91       50.39     16.76 o 
   5   7  12        1.44        9.66     15.67 o 
   7   7  12       17.03       43.32     18.06 o 
   9   7  12       78.85      131.92     43.76 o 
 -16   8  12        9.10       37.57     15.54 o 
 -14   8  12      395.84      395.85     22.86 o 
 -12   8  12       29.22       26.18     16.42 o 
 -10   8  12       18.82       12.61     14.87 o 
  -8   8  12      123.60      157.09     20.12 o 
  -6   8  12      205.03      215.84     21.54 o 
  -4   8  12       21.72       24.12     17.53 o 
  -2   8  12      101.54      146.71     22.12 o 
   0   8  12       15.46        9.98     17.45 o 
   2   8  12        9.03       13.28     15.56 o 
 -37   1  13        3.95       -7.50     28.99 o 
 -35   1  13       29.83        9.36     19.35 o 
 -33   1  13       30.93       13.20     14.44 o 
 -31   1  13        6.31       19.11     13.80 o 
 -29   1  13      335.36      374.61     19.74 o 
 -27   1  13      451.13      462.57     18.46 o 
 -25   1  13      317.98      334.79     15.68 o 
 -23   1  13       71.29       67.05     10.04 o 
 -21   1  13      235.87      224.26     13.94 o 
 -19   1  13     2212.04     2287.75     33.53 o 
 -17   1  13     1282.36     1222.50     28.37 o 
 -15   1  13       76.96       94.59      8.43 o 
 -13   1  13       39.99       60.13      8.21 o 
 -11   1  13        0.35       -5.95      5.98 o 
  -9   1  13     4222.86     4473.10     54.61 o 
  -7   1  13       95.81       65.87      7.98 o 
  -5   1  13      786.70      836.73     19.75 o 
  -3   1  13     1006.51     1051.83     23.34 o 
  -1   1  13     4958.31     4617.13     59.53 o 
   1   1  13     1733.19     1676.55     30.38 o 
   3   1  13      512.40      556.45     19.36 o 
   5   1  13        0.39        0.52      7.29 o 
   7   1  13      587.79      580.64     17.78 o 
   9   1  13      162.17      150.95     11.57 o 
  11   1  13      163.64      132.99     11.69 o 
  13   1  13       55.44       46.14     13.31 o 
  15   1  13        0.31       12.80     14.38 o 
  17   1  13       70.46       46.22     19.85 o 
  19   1  13       63.54       89.52     25.16 o 
  21   1  13       87.97       86.88     48.57 o 
 -36   2  13       59.37      105.08     26.75 o 
 -34   2  13        0.01       -4.55     17.45 o 
 -32   2  13       30.63       57.00     19.42 o 
 -30   2  13       24.81       16.55     19.53 o 
 -28   2  13      158.40      247.77     18.03 o 
 -26   2  13       22.89       21.48     10.80 o 
 -24   2  13       70.46       72.87     10.52 o 
 -22   2  13     6845.44     6780.28     76.08 o 
 -20   2  13      179.87      200.57     11.30 o 
 -18   2  13     2687.79     2709.68     36.81 o 
 -16   2  13     3358.69     3388.59     40.38 o 
 -14   2  13      747.22      807.78     23.03 o 
 -12   2  13        1.51       -6.98      7.16 o 
 -10   2  13     2512.13     2439.43     33.04 o 
  -8   2  13     1419.64     1434.65     24.85 o 
  -6   2  13     1119.54     1029.39     21.98 o 
  -4   2  13     2164.32     2191.73     35.63 o 
  -2   2  13      243.59      238.54     10.01 o 
   0   2  13      221.43      211.51     11.05 o 
   2   2  13     1361.48     1228.11     24.31 o 
   4   2  13      706.77      670.78     18.86 o 
   6   2  13      121.56      136.71     11.37 o 
   8   2  13      171.87      241.36     13.60 o 
  10   2  13      368.27      330.50     15.31 o 
  12   2  13        7.77       -7.55     13.88 o 
  14   2  13      107.28       94.17     30.41 o 
  16   2  13      262.49      217.65     27.38 o 
  18   2  13       70.40       33.50     23.64 o 
  20   2  13       79.87       92.90     27.26 o 
 -35   3  13       47.71       49.09     20.42 o 
 -33   3  13       35.45       30.52     22.42 o 
 -31   3  13        0.67      -21.91     27.65 o 
 -29   3  13       40.11       45.40     20.43 o 
 -27   3  13        7.76       12.08     14.61 o 
 -25   3  13       27.12       17.70     15.09 o 
 -23   3  13        0.40       -7.35      9.77 o 
 -21   3  13      111.44      106.32     12.72 o 
 -19   3  13      383.95      375.12     13.26 o 
 -17   3  13      939.67      963.55     19.30 o 
 -15   3  13      629.24      632.20     23.03 o 
 -13   3  13       10.78       -3.51      5.05 o 
 -11   3  13      578.12      589.84     17.41 o 
  -9   3  13       25.79       21.37      6.38 o 
  -7   3  13      308.14      354.81     13.41 o 
  -5   3  13      314.92      310.87     11.88 o 
  -3   3  13      234.39      205.21      9.86 o 
  -1   3  13     1365.32     1245.43     28.39 o 
   1   3  13        2.96        7.08      7.03 o 
   3   3  13      674.01      638.58     18.53 o 
   5   3  13     1743.20     1398.12     31.66 o 
   7   3  13      313.17      265.33     15.53 o 
   9   3  13      275.02      216.36     19.39 o 
  11   3  13      811.77      784.79     39.44 o 
  13   3  13      685.81      694.69     50.15 o 
  15   3  13      131.42      148.95     26.12 o 
  17   3  13        3.18      -19.71     21.35 o 
  19   3  13        0.15      -15.22     22.56 o 
 -34   4  13       16.16       32.54     24.98 o 
 -32   4  13       10.93       17.35     20.90 o 
 -30   4  13       10.38      -14.95     17.20 o 
 -28   4  13       65.77       54.21     22.22 o 
 -26   4  13       83.53      120.78     21.48 o 
 -24   4  13       28.91       21.34     16.61 o 
 -22   4  13      157.75      126.53     20.66 o 
 -20   4  13        9.19       -1.96     10.79 o 
 -18   4  13      381.19      369.22     19.94 o 
 -16   4  13      166.36      135.35     10.76 o 
 -14   4  13       61.26       68.34      7.82 o 
 -12   4  13        0.68       -2.96      5.85 o 
 -10   4  13        2.84       -4.68      4.68 o 
  -8   4  13      662.98      580.49     16.19 o 
  -6   4  13      418.93      422.34     15.46 o 
  -4   4  13       46.65       26.48      6.18 o 
  -2   4  13       24.46       16.93      6.79 o 
   0   4  13      545.36      516.80     16.47 o 
   2   4  13      182.23      170.06     23.83 o 
   4   4  13       10.31        6.22     10.95 o 
   6   4  13      131.95      120.91     15.50 o 
   8   4  13       14.48      -12.28     12.28 o 
  10   4  13      392.68      391.25     29.59 o 
  12   4  13      190.13      181.25     26.73 o 
  14   4  13      172.91      221.96     28.26 o 
  16   4  13      156.73      156.23     32.98 o 
  18   4  13       14.80        4.11     23.69 o 
 -31   5  13       14.93       -5.07     22.27 o 
 -29   5  13        9.15        2.32     21.85 o 
 -27   5  13       80.00       84.66     21.29 o 
 -25   5  13        1.41       -3.78     15.51 o 
 -23   5  13      105.81       83.33     20.29 o 
 -21   5  13       82.09       70.47     15.28 o 
 -19   5  13      497.09      508.30     25.15 o 
 -17   5  13      242.49      198.92     17.67 o 
 -15   5  13      341.80      282.60     19.05 o 
 -13   5  13      894.68      916.71     30.46 o 
 -11   5  13        5.63       18.88     10.83 o 
  -9   5  13      387.16      394.94     20.23 o 
  -7   5  13      870.85      856.34     27.62 o 
  -5   5  13      373.56      329.73     18.95 o 
  -3   5  13       73.17      102.55     12.50 o 
  -1   5  13      831.49      811.32     26.38 o 
   1   5  13        2.08        1.53     10.51 o 
   3   5  13      163.69      136.14     15.33 o 
   5   5  13       98.78       78.60     15.15 o 
   7   5  13        6.87        9.78     14.96 o 
   9   5  13        0.42      -12.15     26.28 o 
  11   5  13        4.34       18.35     19.90 o 
  13   5  13      255.50      333.69     49.72 o 
  15   5  13      119.85       82.66     44.11 o 
 -28   6  13       29.99        1.33     20.03 o 
 -26   6  13       16.01       16.62     18.58 o 
 -24   6  13        6.94        8.56     13.77 o 
 -22   6  13        6.26       40.44     15.52 o 
 -20   6  13      229.89      327.91     24.53 o 
 -18   6  13      492.39      571.06     26.63 o 
 -16   6  13       64.13       88.45     15.16 o 
 -14   6  13       76.10       37.83     13.02 o 
 -12   6  13      459.24      405.57     21.41 o 
 -10   6  13      121.95       88.13     13.97 o 
  -8   6  13       16.19       24.59     13.91 o 
  -6   6  13        4.13       -2.18     12.74 o 
  -4   6  13       61.64       92.00     21.25 o 
  -2   6  13      255.93      294.02     17.61 o 
   0   6  13       25.91       11.70     10.67 o 
   2   6  13      149.84      155.05     16.38 o 
   4   6  13       25.11       24.89     15.29 o 
   6   6  13       88.74       72.82     19.36 o 
   8   6  13       73.79      101.18     22.07 o 
  10   6  13      463.68      544.25     35.81 o 
  12   6  13      203.90      156.10     27.78 o 
 -23   7  13       66.34       32.06     22.39 o 
 -21   7  13      131.55      112.38     18.13 o 
 -19   7  13        4.13        7.71     14.03 o 
 -17   7  13      254.72      241.95     20.51 o 
 -15   7  13      238.80      174.74     17.91 o 
 -13   7  13       37.25        1.22     12.14 o 
 -11   7  13       78.89       70.48     17.11 o 
  -9   7  13      197.52      209.78     21.80 o 
  -7   7  13       69.32       62.87     16.88 o 
  -5   7  13        1.72       -0.40     14.35 o 
  -3   7  13       49.90       71.45     17.27 o 
  -1   7  13        9.61       -1.52     12.61 o 
   1   7  13       14.17        7.47     13.26 o 
   3   7  13       10.71        1.34     15.01 o 
   5   7  13        0.02       -2.98     16.58 o 
   7   7  13      360.95      402.37     34.20 o 
 -16   8  13      147.56      162.71     21.44 o 
 -14   8  13      227.28      270.22     24.44 o 
 -12   8  13        1.30       -0.60     15.35 o 
 -10   8  13      167.47      152.78     20.13 o 
  -8   8  13       24.62       49.78     17.12 o 
  -6   8  13        6.33      -15.05     15.05 o 
  -4   8  13      127.73      132.24     20.62 o 
  -2   8  13        0.00        2.50     36.02 o 
   0   8  13        2.26       -9.89     17.96 o 
 -36   0  14       26.75       -0.65     26.53 o 
 -34   0  14        6.92        9.95     25.77 o 
 -32   0  14      300.09      324.20     33.20 o 
 -30   0  14      671.07      604.92     30.00 o 
 -28   0  14        6.06        7.74     14.51 o 
 -26   0  14     1413.70     1381.37     42.15 o 
 -24   0  14     1021.44     1032.63     35.92 o 
 -22   0  14     2760.23     2880.12     72.55 o 
 -20   0  14       34.78       18.38     11.76 o 
 -18   0  14     2206.46     2025.94     52.82 o 
 -16   0  14      880.27      886.15     33.95 o 
 -14   0  14      182.61      247.76     19.77 o 
 -12   0  14     6412.17     6134.13    101.63 o 
 -10   0  14      283.67      299.56     17.51 o 
  -8   0  14       27.22       36.55     13.29 o 
  -6   0  14    10230.60    10859.05    188.21 o 
  -4   0  14      266.93      228.71     24.22 o 
  -2   0  14     1346.49     1271.68     61.48 o 
   0   0  14    10828.44    10644.06    241.11 o 
   2   0  14     1447.94     1480.07     45.46 o 
   4   0  14       30.48       41.36     12.59 o 
   6   0  14     2374.35     2283.88     51.43 o 
   8   0  14      735.50      739.59     29.95 o 
  10   0  14      147.69       88.72     16.11 o 
  12   0  14      152.99      170.40     23.19 o 
  14   0  14       16.47      -11.51     17.12 o 
  16   0  14      257.60      229.87     34.73 o 
  18   0  14        0.00      -36.95     36.95 o 
 -37   1  14        0.00      -10.56     32.56 o 
 -35   1  14        1.71       -5.01     17.72 o 
 -33   1  14      105.69      157.85     20.54 o 
 -31   1  14       80.05       97.70     17.90 o 
 -29   1  14       28.27       10.99     11.91 o 
 -27   1  14     1576.41     1593.12     39.34 o 
 -25   1  14        0.02        4.55      8.51 o 
 -23   1  14     1881.62     1720.46     31.83 o 
 -21   1  14      501.68      483.66     16.71 o 
 -19   1  14      626.48      614.19     17.06 o 
 -17   1  14     1211.71     1204.53     22.80 o 
 -15   1  14     1471.78     1517.00     36.94 o 
 -13   1  14     2025.45     1955.83     33.59 o 
 -11   1  14      209.66      206.48     11.94 o 
  -9   1  14      868.79      897.12     23.36 o 
  -7   1  14     4381.94     4178.68     61.82 o 
  -5   1  14      592.40      581.80     18.91 o 
  -3   1  14      128.49      154.56     14.77 o 
  -1   1  14     6590.16     6516.04     95.63 o 
   1   1  14      244.11      247.04     14.41 o 
   3   1  14      427.51      434.94     20.90 o 
   5   1  14     5519.86     5470.17     76.52 o 
   7   1  14     1444.44     1413.14     27.54 o 
   9   1  14       30.61       41.19      9.75 o 
  11   1  14     1398.11     1412.84     29.36 o 
  13   1  14       18.28       27.34     14.38 o 
  15   1  14        1.36       -5.89     18.46 o 
  17   1  14      102.50      135.34     26.74 o 
  19   1  14       51.16       60.09     82.68 o 
 -36   2  14       11.42        6.04     22.81 o 
 -34   2  14      146.82      158.31     24.29 o 
 -32   2  14       66.11       62.52     20.55 o 
 -30   2  14        0.04      -14.57     14.57 o 
 -28   2  14      419.86      356.61     20.85 o 
 -26   2  14       80.07       51.70     11.73 o 
 -24   2  14     1336.29     1255.07     30.36 o 
 -22   2  14      650.50      621.95     18.55 o 
 -20   2  14        3.38       -3.73      6.39 o 
 -18   2  14      133.30      128.87      9.27 o 
 -16   2  14       86.42      104.80     11.34 o 
 -14   2  14        0.49        3.42      7.01 o 
 -12   2  14      649.75      582.98     16.61 o 
 -10   2  14      557.68      467.74     20.18 o 
  -8   2  14      342.49      344.11     13.77 o 
  -6   2  14      261.32      235.68     11.82 o 
  -4   2  14     1040.99     1028.67     23.21 o 
  -2   2  14        1.01       -3.24      6.54 o 
   0   2  14      498.41      492.03     17.11 o 
   2   2  14     3105.56     3080.37     43.72 o 
   4   2  14      423.65      391.84     17.36 o 
   6   2  14      275.48      350.96     15.71 o 
   8   2  14        3.89        5.69      9.64 o 
  10   2  14      223.73      228.01     17.14 o 
  12   2  14      135.25      154.18     23.95 o 
  14   2  14       45.87       70.79     21.39 o 
  16   2  14       69.89       62.54     23.84 o 
  18   2  14       11.61        0.87     21.64 o 
 -35   3  14        1.07        8.19     20.58 o 
 -33   3  14        6.23       15.50     28.06 o 
 -31   3  14       77.43       84.98     23.54 o 
 -29   3  14      181.98      215.31     26.58 o 
 -27   3  14        1.76        9.43     14.72 o 
 -25   3  14      376.37      387.54     25.28 o 
 -23   3  14        2.91       15.57     10.97 o 
 -21   3  14      547.01      569.25     21.13 o 
 -19   3  14      402.89      371.09     19.51 o 
 -17   3  14       52.62       35.94      6.25 o 
 -15   3  14        1.55       -4.92      4.92 o 
 -13   3  14       63.96       48.41      6.05 o 
 -11   3  14       51.51       42.86      7.69 o 
  -9   3  14     1768.35     1582.75     39.06 o 
  -7   3  14      112.26       75.77     11.39 o 
  -5   3  14      385.88      359.42     13.35 o 
  -3   3  14     2369.76     2339.97     33.48 o 
  -1   3  14     1924.21     1831.64     27.65 o 
   1   3  14      698.55      679.71     19.44 o 
   3   3  14       26.48        6.58      9.90 o 
   5   3  14      731.40      767.14     27.48 o 
   7   3  14      233.26      257.36     21.92 o 
   9   3  14        1.59       -7.72     17.48 o 
  11   3  14       53.73       39.74     20.82 o 
  13   3  14      612.78      693.35     46.12 o 
  15   3  14        1.49        5.21     21.90 o 
  17   3  14        5.26       11.51     22.44 o 
 -34   4  14        8.99       21.38     38.56 o 
 -32   4  14       19.66       48.71     22.93 o 
 -30   4  14       25.32       11.42     19.94 o 
 -28   4  14       40.06       39.14     24.45 o 
 -26   4  14       51.07       42.18     19.91 o 
 -24   4  14       42.20       39.44     17.60 o 
 -22   4  14      124.42      117.34     19.86 o 
 -20   4  14       18.94       28.06     13.38 o 
 -18   4  14       40.49       57.60     13.22 o 
 -16   4  14      438.67      465.42     24.85 o 
 -14   4  14      330.97      325.55     13.68 o 
 -12   4  14       87.97      133.16      9.49 o 
 -10   4  14       95.88       89.13      7.17 o 
  -8   4  14     1269.49     1210.83     23.64 o 
  -6   4  14        9.32       20.05      6.55 o 
  -4   4  14      750.54      731.85     18.22 o 
  -2   4  14     1435.89     1366.88     30.17 o 
   0   4  14       70.06       49.85     11.93 o 
   2   4  14      515.25      598.40     24.34 o 
   4   4  14       82.13       49.10     14.93 o 
   6   4  14        8.80       31.86     13.52 o 
   8   4  14     1199.71     1368.62     65.46 o 
  10   4  14      647.02      585.38     35.73 o 
  12   4  14      254.99      277.44     29.14 o 
  14   4  14        0.05       11.98     22.43 o 
  16   4  14        0.15        6.08     22.64 o 
 -31   5  14        5.12       -0.13     23.66 o 
 -29   5  14       47.34       33.89     20.66 o 
 -27   5  14       45.16       38.10     26.78 o 
 -25   5  14      127.89       92.76     21.06 o 
 -23   5  14       69.53       73.75     19.03 o 
 -21   5  14      341.84      366.04     27.35 o 
 -19   5  14      459.81      405.06     23.57 o 
 -17   5  14       79.78       81.84     14.76 o 
 -15   5  14     1000.37     1011.82     33.51 o 
 -13   5  14       22.11       45.31     12.59 o 
 -11   5  14       57.91       49.01     12.55 o 
  -9   5  14      152.45      177.05     15.20 o 
  -7   5  14      254.41      270.51     17.55 o 
  -5   5  14       41.14       58.70     13.11 o 
  -3   5  14        0.56       -2.83      9.30 o 
  -1   5  14      143.45      130.85     15.64 o 
   1   5  14       40.61       57.26     17.93 o 
   3   5  14      385.85      467.01     35.02 o 
   5   5  14       19.47        9.82     13.14 o 
   7   5  14        2.50        6.55     15.63 o 
   9   5  14       28.51       10.32     19.23 o 
  11   5  14       53.36       86.44     23.96 o 
  13   5  14        0.03       -4.59     21.56 o 
 -28   6  14        8.89      -12.80     19.92 o 
 -26   6  14       49.27       56.12     17.54 o 
 -24   6  14       20.82       33.01     16.89 o 
 -22   6  14        3.51       20.47     13.82 o 
 -20   6  14       18.59        5.03     13.37 o 
 -18   6  14       43.43       54.61     14.56 o 
 -16   6  14       47.11       30.13     13.40 o 
 -14   6  14       14.90       -2.12     11.46 o 
 -12   6  14        0.62       -6.55     11.29 o 
 -10   6  14       55.58       24.32     22.44 o 
  -8   6  14        0.55      -12.52     12.52 o 
  -6   6  14       44.01       55.46     15.44 o 
  -4   6  14       11.10       14.71     13.73 o 
  -2   6  14       11.54       11.71     15.34 o 
   0   6  14        8.62       16.81     13.39 o 
   2   6  14       86.13       67.04     16.93 o 
   4   6  14       66.70       73.31     17.12 o 
   6   6  14      551.59      583.55     34.88 o 
   8   6  14      118.27       66.17     28.83 o 
  10   6  14       57.58       99.53     26.15 o 
 -23   7  14       31.24       31.77     16.61 o 
 -21   7  14      132.88      132.35     31.93 o 
 -19   7  14        2.61       10.64     13.95 o 
 -17   7  14      337.61      400.05     30.18 o 
 -15   7  14       17.86       -0.36     15.80 o 
 -13   7  14        0.93       25.20     13.38 o 
 -11   7  14       29.25       17.05     20.56 o 
  -9   7  14       13.45       13.81     14.58 o 
  -7   7  14       10.50       -3.43     14.60 o 
  -5   7  14        7.77       -8.59     14.24 o 
  -3   7  14       10.22       18.79     16.09 o 
  -1   7  14        7.37        1.21     13.71 o 
   1   7  14       25.74        2.28     15.71 o 
   3   7  14      211.45      255.67     26.53 o 
   5   7  14      144.27      210.25     34.35 o 
 -14   8  14      225.95      218.97     28.44 o 
 -12   8  14       40.36       55.88     18.28 o 
 -10   8  14       81.66      120.56     20.24 o 
  -8   8  14        2.07      -10.50     15.17 o 
  -6   8  14        5.22        2.37     23.40 o 
  -4   8  14      119.07      139.25     29.12 o 
 -37   1  15       12.07       -4.92     28.27 o 
 -35   1  15      206.63      202.85     26.36 o 
 -33   1  15      242.48      223.70     22.52 o 
 -31   1  15      820.24      945.92     32.30 o 
 -29   1  15       68.29       62.99     16.65 o 
 -27   1  15        9.76        4.36     10.32 o 
 -25   1  15      574.68      618.36     20.13 o 
 -23   1  15       67.57       68.18     10.62 o 
 -21   1  15     1764.38     1792.84     31.98 o 
 -19   1  15     1423.80     1462.28     27.90 o 
 -17   1  15      531.36      603.78     17.92 o 
 -15   1  15       26.00       32.54      8.73 o 
 -13   1  15      142.25      137.78     10.90 o 
 -11   1  15     1253.81     1214.81     26.04 o 
  -9   1  15      477.85      441.59     17.45 o 
  -7   1  15     2069.74     2024.76     56.94 o 
  -5   1  15      501.11      435.70     19.49 o 
  -3   1  15     4416.98     4357.19     70.76 o 
  -1   1  15      556.05      529.69     27.01 o 
   1   1  15     3723.89     3560.25     56.14 o 
   3   1  15      120.95      130.30     13.99 o 
   5   1  15      401.23      399.60     17.11 o 
   7   1  15      290.76      290.00     14.47 o 
   9   1  15      520.32      527.52     18.99 o 
  11   1  15      179.30      170.31     18.95 o 
  13   1  15       56.11       74.65     18.80 o 
  15   1  15      254.21      228.51     28.67 o 
  17   1  15      102.70       94.97     32.45 o 
  19   1  15      147.19      236.91     56.97 o 
 -36   2  15       29.33       42.01     30.50 o 
 -34   2  15      218.15      279.05     27.11 o 
 -32   2  15       49.85       37.18     19.32 o 
 -30   2  15        6.07        8.98     16.70 o 
 -28   2  15      365.50      341.34     20.54 o 
 -26   2  15       55.11       67.44     12.42 o 
 -24   2  15      125.43      174.67     14.24 o 
 -22   2  15      421.56      404.53     15.93 o 
 -20   2  15       90.27       59.12      8.41 o 
 -18   2  15      962.80      994.20     20.80 o 
 -16   2  15        2.97       -6.43      6.43 o 
 -14   2  15       28.28        8.67      8.20 o 
 -12   2  15     2522.00     2693.93     42.19 o 
 -10   2  15      315.50      355.87     22.57 o 
  -8   2  15        2.10       -1.12      8.48 o 
  -6   2  15      583.56      597.34     19.51 o 
  -4   2  15     1481.47     1513.68     36.45 o 
  -2   2  15       25.18       27.02      8.91 o 
   0   2  15      693.98      604.61     23.49 o 
   2   2  15     5216.67     5140.65     69.22 o 
   4   2  15     1617.76     1524.04     34.69 o 
   6   2  15       29.26       40.76     10.07 o 
   8   2  15      515.05      538.11     19.37 o 
  10   2  15        3.53        0.24     14.46 o 
  12   2  15      318.98      329.56     30.01 o 
  14   2  15      248.07      213.33     28.68 o 
  16   2  15       62.43       48.02     24.74 o 
  18   2  15      103.09      152.69     34.01 o 
 -35   3  15       23.26       58.66     25.84 o 
 -33   3  15       50.47       63.30     24.02 o 
 -31   3  15       47.69       80.83     23.69 o 
 -29   3  15      210.42      229.47     29.71 o 
 -27   3  15      673.63      656.18     37.20 o 
 -25   3  15        9.75       26.74     14.84 o 
 -23   3  15     1396.03     1412.02     39.67 o 
 -21   3  15        1.96       -3.44     10.41 o 
 -19   3  15       20.92        1.79      9.37 o 
 -17   3  15        0.98        2.84      6.30 o 
 -15   3  15      574.20      611.74     18.49 o 
 -13   3  15     1454.30     1465.98     31.88 o 
 -11   3  15      236.35      210.27     13.58 o 
  -9   3  15     2467.77     2577.74     44.48 o 
  -7   3  15      144.05      179.01     13.96 o 
  -5   3  15      223.08      251.29     14.57 o 
  -3   3  15        4.03       -3.83      7.23 o 
  -1   3  15      645.45      541.03     17.50 o 
   1   3  15      746.89      810.91     24.69 o 
   3   3  15      277.32      175.96     16.58 o 
   5   3  15       25.13       10.32     18.53 o 
   7   3  15     1857.62     1779.54     54.80 o 
   9   3  15       43.98       57.42     17.90 o 
  11   3  15        7.70        2.74     19.20 o 
  13   3  15      437.65      398.98     33.78 o 
  15   3  15        0.41      -19.82     19.82 o 
  17   3  15       10.87       -0.20     25.15 o 
 -32   4  15       97.79       78.25     24.57 o 
 -30   4  15       10.78      -19.11     19.11 o 
 -28   4  15       67.11       72.23     21.44 o 
 -26   4  15       29.30       44.94     19.16 o 
 -24   4  15       27.44       30.49     17.75 o 
 -22   4  15      504.72      515.06     31.06 o 
 -20   4  15       26.17        7.74     14.43 o 
 -18   4  15      756.78      787.78     30.80 o 
 -16   4  15      740.21      761.00     30.10 o 
 -14   4  15      688.54      677.10     31.49 o 
 -12   4  15       38.96       42.50      8.81 o 
 -10   4  15     1043.45     1002.03     26.83 o 
  -8   4  15        2.73       -9.51      9.51 o 
  -6   4  15        2.83       20.73     11.01 o 
  -4   4  15     3162.15     2887.21     60.28 o 
  -2   4  15      290.92      318.21     18.47 o 
   0   4  15      226.24      190.78     18.56 o 
   2   4  15       95.15       79.48     14.09 o 
   4   4  15       12.42       35.50     14.21 o 
   6   4  15        0.20      -10.51     14.41 o 
   8   4  15        5.41       15.14     17.08 o 
  10   4  15       11.10       -2.96     19.70 o 
  12   4  15        1.74      -19.48     19.85 o 
  14   4  15        1.14      -34.38     37.47 o 
 -31   5  15       16.63       -3.06     23.18 o 
 -29   5  15       10.95       -8.40     19.64 o 
 -27   5  15        4.77       -0.59     18.18 o 
 -25   5  15       83.87       52.11     19.81 o 
 -23   5  15        0.33       -8.24     15.17 o 
 -21   5  15      176.14      204.66     22.92 o 
 -19   5  15       11.51        4.73     12.81 o 
 -17   5  15        1.11       -6.75     11.72 o 
 -15   5  15      518.07      533.54     25.35 o 
 -13   5  15       18.25       22.78     12.49 o 
 -11   5  15       69.64       78.91     14.44 o 
  -9   5  15      595.01      590.65     33.45 o 
  -7   5  15       99.64      165.35     15.72 o 
  -5   5  15       75.69       98.04     23.46 o 
  -3   5  15       91.21      115.25     14.10 o 
  -1   5  15      246.17      280.61     18.87 o 
   1   5  15       54.09       31.09     13.08 o 
   3   5  15        0.98        7.32     13.44 o 
   5   5  15      329.87      354.53     28.25 o 
   7   5  15        3.79      -14.80     15.21 o 
   9   5  15      148.74      162.16     51.91 o 
  11   5  15       65.57       44.77     22.99 o 
  13   5  15       36.45       14.55     28.80 o 
 -26   6  15      147.57      152.05     21.69 o 
 -24   6  15        6.68       -3.00     14.87 o 
 -22   6  15       29.51       65.41     16.73 o 
 -20   6  15       84.09       63.31     16.44 o 
 -18   6  15       39.06       62.06     15.03 o 
 -16   6  15      108.67      116.79     16.56 o 
 -14   6  15        0.18       -7.86     11.86 o 
 -12   6  15      409.62      450.41     24.45 o 
 -10   6  15      149.57      152.14     27.79 o 
  -8   6  15       14.39        6.86     14.45 o 
  -6   6  15      606.68      639.32     33.94 o 
  -4   6  15      106.21       99.46     19.15 o 
  -2   6  15      123.42      146.62     20.07 o 
   0   6  15       32.00       24.35     15.27 o 
   2   6  15      289.83      295.36     23.74 o 
   4   6  15      889.49     1127.76     42.30 o 
   6   6  15       68.72       73.85     30.13 o 
   8   6  15       44.12       74.10     33.36 o 
 -21   7  15       57.58       67.33     17.41 o 
 -19   7  15       62.22       97.58     18.07 o 
 -17   7  15        3.59       16.58     14.56 o 
 -15   7  15       22.96       10.21     13.96 o 
 -13   7  15      145.88      187.13     22.80 o 
 -11   7  15        2.74      -14.70     14.70 o 
  -9   7  15       61.27       43.79     17.63 o 
  -7   7  15      588.52      552.54     43.34 o 
  -5   7  15       19.09       27.05     19.80 o 
  -3   7  15      195.85      198.44     24.37 o 
  -1   7  15      632.60      769.70     34.03 o 
   1   7  15      193.52      190.77     21.79 o 
   3   7  15      185.69      201.45     26.32 o 
 -36   0  16       49.04       48.12     30.93 o 
 -34   0  16      112.02      137.49     44.67 o 
 -32   0  16      302.13      253.60     29.54 o 
 -30   0  16        9.88       19.80     15.88 o 
 -28   0  16       57.01       67.77     16.76 o 
 -26   0  16     1862.73     1797.24     49.11 o 
 -24   0  16      428.22      513.63     26.03 o 
 -22   0  16      170.58      182.37     18.66 o 
 -20   0  16     2428.42     2361.45     54.07 o 
 -18   0  16     1342.85     1323.49     38.08 o 
 -16   0  16     1623.15     1503.63     47.24 o 
 -14   0  16       60.78       40.51     14.88 o 
 -12   0  16      156.28      179.59     19.07 o 
 -10   0  16     5573.45     5097.89    124.50 o 
  -8   0  16       18.40      -20.05     26.57 o 
  -6   0  16     4637.31     4514.77    115.41 o 
  -4   0  16    30109.76    29456.06    576.24 o 
  -2   0  16     7659.05     7479.51    222.08 o 
   0   0  16     8492.50     8560.23    194.51 o 
   2   0  16     7231.13     7043.98    133.43 o 
   4   0  16      478.00      503.01     25.25 o 
   6   0  16        1.06        5.85     13.14 o 
   8   0  16      366.51      335.74     31.87 o 
  10   0  16       58.44       41.49     15.33 o 
  12   0  16        0.34        3.86     18.67 o 
  14   0  16        2.89       25.91     34.17 o 
 -37   1  16        4.90       11.22     29.91 o 
 -35   1  16       81.92       83.59     22.29 o 
 -33   1  16        0.55        8.60     25.76 o 
 -31   1  16        8.01       14.76     13.79 o 
 -29   1  16       64.25       44.32     12.55 o 
 -27   1  16      333.35      356.39     17.00 o 
 -25   1  16        5.59       24.79     10.04 o 
 -23   1  16      123.37       82.12     11.71 o 
 -21   1  16      531.15      557.04     18.29 o 
 -19   1  16        1.72       -7.87      7.87 o 
 -17   1  16        0.29       -8.68      8.68 o 
 -15   1  16     3382.52     3326.50     50.55 o 
 -13   1  16       84.65       55.01     10.06 o 
 -11   1  16      140.88      101.49     12.14 o 
  -9   1  16     6424.34     6272.81     93.72 o 
  -7   1  16      199.13      153.91     14.78 o 
  -5   1  16      905.33      937.94     34.55 o 
  -3   1  16      937.48      946.64     32.26 o 
  -1   1  16     1475.21     1421.37     40.58 o 
   1   1  16        1.47       -9.92      9.92 o 
   3   1  16       97.00       90.01     12.10 o 
   5   1  16        3.58        4.84      9.42 o 
   7   1  16       52.65       36.00     11.34 o 
   9   1  16       28.90       42.90     11.72 o 
  11   1  16       85.25       56.91     17.26 o 
  13   1  16        9.73       13.12     20.39 o 
  15   1  16       21.12       57.63     25.33 o 
  17   1  16       21.29       -9.77     28.44 o 
 -36   2  16      259.33      319.06     42.08 o 
 -34   2  16        0.02       14.93     22.62 o 
 -32   2  16      588.23      726.73     42.51 o 
 -30   2  16      547.55      556.92     32.70 o 
 -28   2  16        1.78       14.11     13.03 o 
 -26   2  16      144.78      152.35     15.84 o 
 -24   2  16      147.35      126.61     13.77 o 
 -22   2  16      490.14      544.82     19.26 o 
 -20   2  16       28.86       24.37      7.87 o 
 -18   2  16      656.80      632.56     17.26 o 
 -16   2  16      527.01      506.01     21.08 o 
 -14   2  16      532.70      505.23     17.88 o 
 -12   2  16     1824.49     1676.35     36.09 o 
 -10   2  16      589.47      634.17     21.20 o 
  -8   2  16      794.80      752.44     22.99 o 
  -6   2  16     3259.93     3109.00     50.78 o 
  -4   2  16        2.16       -8.59      8.59 o 
  -2   2  16       17.82       24.24     10.70 o 
   0   2  16      184.78      193.26     15.09 o 
   2   2  16      246.35      263.85     16.48 o 
   4   2  16       45.30       71.47     12.67 o 
   6   2  16      582.66      603.23     20.87 o 
   8   2  16        4.26       16.30     15.55 o 
  10   2  16      563.61      586.09     33.18 o 
  12   2  16       25.05        6.52     20.39 o 
  14   2  16        8.69        7.82     26.72 o 
  16   2  16        0.02       -7.13     23.10 o 
 -35   3  16        1.50       -0.31     22.64 o 
 -33   3  16       41.52       24.60     22.88 o 
 -31   3  16       34.57       13.15     20.22 o 
 -29   3  16        7.51      -12.38     16.78 o 
 -27   3  16        0.34      -16.84     16.84 o 
 -25   3  16       74.73       79.57     17.63 o 
 -23   3  16        3.90       -6.72     11.79 o 
 -21   3  16      307.43      287.64     17.78 o 
 -19   3  16      423.43      445.96     18.14 o 
 -17   3  16       38.08       17.70      9.12 o 
 -15   3  16       32.94       46.54      7.78 o 
 -13   3  16     1249.92     1124.54     30.85 o 
 -11   3  16     1451.66     1394.10     34.29 o 
  -9   3  16      410.36      411.79     29.88 o 
  -7   3  16      153.63      135.78     11.13 o 
  -5   3  16      135.92      123.45     12.26 o 
  -3   3  16       37.85       29.89     11.34 o 
  -1   3  16     1609.99     1610.14     34.99 o 
   1   3  16       96.82      113.26     19.10 o 
   3   3  16        0.80      -13.07     13.07 o 
   5   3  16       93.98      119.02     19.06 o 
   7   3  16       17.91       17.49     15.37 o 
   9   3  16        1.35      -15.71     15.71 o 
  11   3  16        1.30        7.23     20.92 o 
  13   3  16        0.05        2.01     21.42 o 
  15   3  16        1.03      -17.47     22.84 o 
 -32   4  16        1.71      -17.72     19.90 o 
 -30   4  16        6.36       32.94     20.53 o 
 -28   4  16        0.03       -8.90     17.90 o 
 -26   4  16       31.97       57.59     20.40 o 
 -24   4  16      170.94      191.64     23.98 o 
 -22   4  16      115.55      119.66     20.94 o 
 -20   4  16       17.51       16.34     15.60 o 
 -18   4  16      312.82      294.31     24.04 o 
 -16   4  16       56.79       76.57     16.76 o 
 -14   4  16      225.08      207.38     23.80 o 
 -12   4  16      350.33      381.85     24.76 o 
 -10   4  16      126.41      162.26     14.69 o 
  -8   4  16      384.41      317.33     19.26 o 
  -6   4  16       88.99      104.47     17.28 o 
  -4   4  16        3.57      -10.72     10.72 o 
  -2   4  16      202.21      168.88     15.74 o 
   0   4  16      181.57      150.46     16.43 o 
   2   4  16        0.17       15.22     13.28 o 
   4   4  16       91.10       62.60     15.36 o 
   6   4  16        7.23       -1.20     16.15 o 
   8   4  16       65.47       27.28     18.20 o 
  10   4  16       59.21       22.89     26.19 o 
  12   4  16        3.07       32.90     31.04 o 
  14   4  16        1.14       11.28     28.88 o 
 -29   5  16        1.16      -16.72     18.70 o 
 -27   5  16       76.29       46.96     22.07 o 
 -25   5  16        0.97       -0.79     17.83 o 
 -23   5  16       91.39       97.39     20.54 o 
 -21   5  16      181.84      177.71     22.90 o 
 -19   5  16        0.34      -11.73     11.73 o 
 -17   5  16      207.38      136.88     17.29 o 
 -15   5  16        8.75       24.87     13.11 o 
 -13   5  16        0.38      -10.50     10.97 o 
 -11   5  16       33.14       24.05     14.53 o 
  -9   5  16      202.24      150.95     20.09 o 
  -7   5  16        1.46        0.96     17.45 o 
  -5   5  16      258.48      260.57     19.36 o 
  -3   5  16      160.22      155.75     32.30 o 
  -1   5  16       26.93       14.13     12.29 o 
   1   5  16       87.80       88.89     15.88 o 
   3   5  16      143.25      132.54     18.53 o 
   5   5  16       52.59       27.19     17.56 o 
   7   5  16        0.01       34.78     19.39 o 
   9   5  16       16.51       29.84     21.86 o 
  11   5  16       14.71       14.69     23.25 o 
 -26   6  16       59.10       61.37     17.94 o 
 -24   6  16        5.21      -10.93     14.75 o 
 -22   6  16       48.94       79.49     17.62 o 
 -20   6  16        9.84       23.84     14.76 o 
 -18   6  16       21.11       26.09     14.46 o 
 -16   6  16       55.24       70.89     15.45 o 
 -14   6  16       39.26       40.84     14.56 o 
 -12   6  16       60.09       83.87     18.31 o 
 -10   6  16       24.40       -0.76     14.33 o 
  -8   6  16      160.32       93.53     19.05 o 
  -6   6  16       64.62       45.47     17.05 o 
  -4   6  16      116.67      105.40     19.61 o 
  -2   6  16      129.92       97.39     25.36 o 
   0   6  16        2.06      -15.05     15.05 o 
   2   6  16      225.42      282.65     25.53 o 
   4   6  16        3.20       20.43     16.96 o 
   6   6  16       24.26       47.10     22.72 o 
 -21   7  16        4.82        4.50     15.33 o 
 -19   7  16       85.82       89.48     18.30 o 
 -17   7  16        6.18       13.79     15.09 o 
 -15   7  16        0.20       -9.15     13.98 o 
 -13   7  16      569.85      612.61     35.26 o 
 -11   7  16      159.70      182.37     24.06 o 
  -9   7  16       34.48       27.12     17.99 o 
  -7   7  16      577.55      574.41     37.52 o 
  -5   7  16       19.17       69.67     28.90 o 
  -3   7  16       26.81        6.36     23.58 o 
  -1   7  16      272.09      325.38     26.12 o 
   1   7  16      343.81      402.43     28.99 o 
 -37   1  17      184.53      182.65     52.40 o 
 -35   1  17       11.82        6.58     19.32 o 
 -33   1  17        6.04       17.04     17.75 o 
 -31   1  17        1.74       13.85     13.79 o 
 -29   1  17      137.17      101.82     14.36 o 
 -27   1  17       42.45       38.91     12.68 o 
 -25   1  17      949.71      962.35     25.33 o 
 -23   1  17      469.87      455.10     17.60 o 
 -21   1  17      111.65      133.38     11.88 o 
 -19   1  17      322.35      304.19     14.41 o 
 -17   1  17        0.95       -8.96      8.96 o 
 -15   1  17       22.51        5.67      9.25 o 
 -13   1  17      190.49      181.94     14.05 o 
 -11   1  17      247.36      241.13     16.43 o 
  -9   1  17      266.58      199.45     19.55 o 
  -7   1  17      399.46      420.65     23.15 o 
  -5   1  17     4487.74     4364.13     81.18 o 
  -3   1  17      232.54      252.50     19.87 o 
  -1   1  17       99.77       77.42     13.99 o 
   1   1  17      365.63      348.10     20.12 o 
   3   1  17        0.13       -9.09      9.09 o 
   5   1  17      266.14      260.99     16.00 o 
   7   1  17       78.28       75.40     12.70 o 
   9   1  17      597.37      590.52     25.24 o 
  11   1  17       46.64       23.23     21.44 o 
  13   1  17      106.01      145.69     27.77 o 
  15   1  17      111.46      172.18     37.73 o 
 -36   2  17        1.47       -7.23     22.99 o 
 -34   2  17       83.71       76.20     25.15 o 
 -32   2  17      184.63      183.46     28.42 o 
 -30   2  17      124.44      168.20     23.01 o 
 -28   2  17        6.12       -5.33     15.20 o 
 -26   2  17        0.19       -4.96     11.49 o 
 -24   2  17       48.09       41.87     11.60 o 
 -22   2  17      173.50      199.85     14.06 o 
 -20   2  17       14.35       23.50      8.50 o 
 -18   2  17        7.92       -2.59      7.47 o 
 -16   2  17      119.67      123.58     12.16 o 
 -14   2  17       48.67       44.88     10.30 o 
 -12   2  17      524.98      537.16     20.35 o 
 -10   2  17      875.32      825.89     27.84 o 
  -8   2  17     3248.04     3099.94     51.63 o 
  -6   2  17      126.38      138.72     14.07 o 
  -4   2  17        1.85      -10.71     10.71 o 
  -2   2  17     1646.11     1660.73     45.07 o 
   0   2  17      271.37      229.12     16.04 o 
   2   2  17      252.65      292.44     18.50 o 
   4   2  17      225.04      181.29     14.33 o 
   6   2  17      422.11      382.86     26.09 o 
   8   2  17      304.11      265.82     24.17 o 
  10   2  17      390.42      503.85     31.09 o 
  12   2  17      213.07      296.01     48.89 o 
  14   2  17        7.29        4.63     23.20 o 
 -35   3  17        1.42      -13.22     35.22 o 
 -33   3  17        0.45       -6.69     20.58 o 
 -31   3  17        5.04        1.87     20.45 o 
 -29   3  17       13.58       15.49     19.24 o 
 -27   3  17       77.44       91.15     22.35 o 
 -25   3  17      131.21      135.06     19.85 o 
 -23   3  17        6.47        8.48     14.60 o 
 -21   3  17       68.65       66.70     15.51 o 
 -19   3  17      606.86      594.64     23.14 o 
 -17   3  17      310.06      305.80     19.01 o 
 -15   3  17       79.66       58.10     12.42 o 
 -13   3  17     1767.15     1713.67     39.06 o 
 -11   3  17      417.57      366.70     18.93 o 
  -9   3  17     1846.88     1625.51     41.90 o 
  -7   3  17     1989.72     2131.11     45.02 o 
  -5   3  17      676.36      620.39     28.02 o 
  -3   3  17      252.29      176.02     15.80 o 
  -1   3  17      229.53      244.45     20.67 o 
   1   3  17      303.16      242.69     21.88 o 
   3   3  17      412.81      391.93     26.13 o 
   5   3  17      284.19      257.41     25.06 o 
   7   3  17        5.89       10.42     16.63 o 
   9   3  17       81.42       40.51     18.79 o 
  11   3  17       66.52       80.04     24.68 o 
  13   3  17        0.54       14.06     34.04 o 
 -32   4  17        0.45       -3.81     21.94 o 
 -30   4  17        6.59       -9.38     19.76 o 
 -28   4  17       58.22       87.65     22.48 o 
 -26   4  17        4.05       -5.59     17.00 o 
 -24   4  17      327.33      387.74     30.50 o 
 -22   4  17       33.72       58.97     19.13 o 
 -20   4  17       11.70       28.66     16.99 o 
 -18   4  17     1440.55     1506.91     52.48 o 
 -16   4  17        0.13        6.53     14.22 o 
 -14   4  17        1.43       27.24     14.44 o 
 -12   4  17      179.07      303.80     16.53 o 
 -10   4  17        2.54       17.63     10.98 o 
  -8   4  17        0.73        3.76     10.97 o 
  -6   4  17      262.37      175.78     17.42 o 
  -4   4  17      340.55      366.52     23.53 o 
  -2   4  17      951.12      901.39     34.49 o 
   0   4  17      118.83      149.94     21.26 o 
   2   4  17      629.07      658.57     51.26 o 
   4   4  17       23.87       26.81     17.27 o 
   6   4  17       26.64       13.79     17.56 o 
   8   4  17       46.61       53.26     20.37 o 
  10   4  17       41.86       48.44     23.78 o 
  12   4  17      156.34      184.96     30.86 o 
 -29   5  17       53.31       55.10     23.11 o 
 -27   5  17       53.40       47.61     21.40 o 
 -25   5  17      125.18      111.69     22.82 o 
 -23   5  17       38.09       19.71     18.45 o 
 -21   5  17        6.94       -0.61     15.95 o 
 -19   5  17      158.29      156.67     18.96 o 
 -17   5  17      105.77      147.97     18.33 o 
 -15   5  17      151.31      157.59     26.95 o 
 -13   5  17      291.65      288.16     21.45 o 
 -11   5  17      150.45      158.83     21.03 o 
  -9   5  17      128.53      130.77     20.20 o 
  -7   5  17       93.34      115.00     21.46 o 
  -5   5  17      168.31      176.09     24.44 o 
  -3   5  17      100.72      122.52     28.01 o 
  -1   5  17       20.83        5.74     13.19 o 
   1   5  17      367.52      378.87     23.84 o 
   3   5  17      175.13      163.18     33.69 o 
   5   5  17        8.85      -14.74     17.44 o 
   7   5  17      143.87      161.72     23.73 o 
   9   5  17       18.53       26.40     23.32 o 
 -26   6  17        4.05       -3.91     17.49 o 
 -24   6  17        1.58       -5.18     16.22 o 
 -22   6  17       60.96      106.48     20.87 o 
 -20   6  17        6.15       -3.60     17.02 o 
 -18   6  17       82.61      105.65     18.44 o 
 -16   6  17      153.95      187.82     20.26 o 
 -14   6  17       17.11       -1.23     13.74 o 
 -12   6  17       18.67      -15.56     15.56 o 
 -10   6  17      394.14      405.39     29.93 o 
  -8   6  17        0.07        0.03     18.37 o 
  -6   6  17      120.26      133.50     22.31 o 
  -4   6  17      111.13      116.61     24.25 o 
  -2   6  17      476.69      420.35     32.15 o 
   0   6  17       14.08       11.37     16.93 o 
   2   6  17       35.01       27.73     17.75 o 
   4   6  17       22.11       35.57     19.43 o 
 -19   7  17      179.63      221.07     22.97 o 
 -17   7  17       35.76       26.84     17.31 o 
 -15   7  17       41.76       44.97     19.24 o 
 -13   7  17       39.25       58.53     19.47 o 
 -11   7  17       63.32       48.92     19.48 o 
  -9   7  17       32.91       31.19     19.12 o 
  -7   7  17       57.69       50.47     19.53 o 
  -5   7  17       68.11       67.63     21.75 o 
  -3   7  17       30.40       52.92     20.76 o 
  -1   7  17       91.68       45.40     42.70 o 
 -36   0  18      573.86      563.78     77.98 o 
 -34   0  18        7.19       -2.29     25.52 o 
 -32   0  18       76.77       46.94     21.85 o 
 -30   0  18        1.47      -10.97     17.04 o 
 -28   0  18       38.01       12.18     17.12 o 
 -26   0  18        8.05        0.66     13.30 o 
 -24   0  18        0.38       -9.67     13.05 o 
 -22   0  18      854.60      771.52     40.29 o 
 -20   0  18      115.59       75.98     16.32 o 
 -18   0  18     2172.97     2170.47     62.41 o 
 -16   0  18     1968.50     1791.26     55.48 o 
 -14   0  18      605.59      476.39     29.21 o 
 -12   0  18     1149.92     1172.51     51.98 o 
 -10   0  18     2997.14     2728.53    111.78 o 
  -8   0  18     4142.72     4076.15    111.53 o 
  -6   0  18     1599.96     1595.65     62.55 o 
  -4   0  18     2048.97     2019.11     71.39 o 
  -2   0  18     1157.05     1143.27     54.47 o 
   0   0  18      529.16      623.52     49.37 o 
   2   0  18       14.89        6.27     15.29 o 
   4   0  18      286.93      293.78     26.13 o 
   6   0  18      217.08      225.55     25.92 o 
   8   0  18      722.86      790.07     51.59 o 
  10   0  18      105.82       80.29     31.24 o 
  12   0  18      151.21      212.07     53.88 o 
 -35   1  18       61.81       89.37     23.54 o 
 -33   1  18        0.92        9.39     17.89 o 
 -31   1  18        0.15       -8.51     13.06 o 
 -29   1  18      257.21      273.11     19.58 o 
 -27   1  18       31.71       26.23     11.96 o 
 -25   1  18        2.67       -1.96      9.62 o 
 -23   1  18      192.28      219.67     14.14 o 
 -21   1  18        2.76       -8.62      8.62 o 
 -19   1  18      156.74      173.03     12.65 o 
 -17   1  18       12.83        0.43     10.54 o 
 -15   1  18       18.31        9.98     10.42 o 
 -13   1  18     1873.85     1788.00     41.93 o 
 -11   1  18       19.31       11.74     13.49 o 
  -9   1  18     3205.06     3042.40     64.32 o 
  -7   1  18     1551.46     1552.73     59.31 o 
  -5   1  18      246.34      248.00     19.99 o 
  -3   1  18     2412.80     2376.12     55.77 o 
  -1   1  18       10.24        9.96     11.79 o 
   1   1  18       16.64       13.89     14.42 o 
   3   1  18      272.46      260.64     17.30 o 
   5   1  18       13.43       14.74     11.31 o 
   7   1  18       76.25       91.06     13.94 o 
   9   1  18      244.88      244.57     24.43 o 
  11   1  18       32.99       47.50     19.44 o 
  13   1  18      204.16      333.90     45.08 o 
 -34   2  18       13.34       26.70     23.34 o 
 -32   2  18      100.76      112.54     26.23 o 
 -30   2  18        7.71       13.06     17.22 o 
 -28   2  18       19.34       33.98     18.02 o 
 -26   2  18        6.75        1.21     11.87 o 
 -24   2  18      283.45      319.62     19.37 o 
 -22   2  18      105.22      103.56     13.26 o 
 -20   2  18       53.03       28.69      9.24 o 
 -18   2  18       24.01       25.76      9.47 o 
 -16   2  18      108.97       89.48     12.71 o 
 -14   2  18     2019.92     1959.91     40.39 o 
 -12   2  18      430.22      453.70     19.89 o 
 -10   2  18       69.40       70.72     13.09 o 
  -8   2  18      495.41      516.93     22.92 o 
  -6   2  18       10.34        3.65     12.96 o 
  -4   2  18     1261.14     1279.89     38.32 o 
  -2   2  18      223.52      226.96     17.74 o 
   0   2  18       54.01       40.48     13.61 o 
   2   2  18      560.51      517.34     22.49 o 
   4   2  18      204.42      182.11     17.84 o 
   6   2  18      110.55      148.63     21.74 o 
   8   2  18        0.25      -18.43     18.43 o 
  10   2  18       61.11       51.11     19.96 o 
  12   2  18      106.10       99.91     27.29 o 
  14   2  18       73.13      134.65     64.69 o 
 -33   3  18       10.85       24.00     22.81 o 
 -31   3  18        5.56      -18.93     18.93 o 
 -29   3  18       15.15        2.24     18.88 o 
 -27   3  18       18.79        9.79     19.26 o 
 -25   3  18        0.93       10.11     18.29 o 
 -23   3  18        4.19       -9.57     14.05 o 
 -21   3  18      740.35      693.61     32.01 o 
 -19   3  18       12.53       17.15     12.70 o 
 -17   3  18       26.76       34.25      9.88 o 
 -15   3  18     2607.65     2566.16     57.75 o 
 -13   3  18       28.22       35.49     13.38 o 
 -11   3  18        9.80       18.50     14.83 o 
  -9   3  18      906.42      922.73     36.86 o 
  -7   3  18        3.02      -11.17     11.74 o 
  -5   3  18       95.18      104.72     20.29 o 
  -3   3  18       67.79       45.62     17.41 o 
  -1   3  18       57.99      117.99     34.04 o 
   1   3  18        5.25       -6.04     14.81 o 
   3   3  18      141.40      103.83     25.55 o 
   5   3  18       53.07       64.89     19.06 o 
   7   3  18        2.89       27.61     18.50 o 
   9   3  18        8.79        3.40     19.84 o 
  11   3  18       73.08       68.19     26.11 o 
 -32   4  18       29.79       24.45     24.81 o 
 -30   4  18        3.36        3.61     20.84 o 
 -28   4  18        0.22        3.68     19.52 o 
 -26   4  18       36.06       13.80     24.68 o 
 -24   4  18       50.16       13.93     18.27 o 
 -22   4  18      109.01      147.97     33.54 o 
 -20   4  18      581.43      516.84     72.27 o 
 -18   4  18      108.14      131.00     21.28 o 
 -16   4  18       51.46       49.62     17.52 o 
 -14   4  18       69.06       96.05     19.38 o 
 -12   4  18       18.37      -11.71     13.68 o 
 -10   4  18      114.96       80.52     14.14 o 
  -8   4  18      272.63      180.95     18.11 o 
  -6   4  18       55.92       53.28     14.79 o 
  -4   4  18       21.99       46.31     21.16 o 
  -2   4  18       36.95       -7.85     13.83 o 
   0   4  18      124.08      165.17     20.76 o 
   2   4  18       57.98       40.05     17.95 o 
   4   4  18      227.41      236.79     34.25 o 
   6   4  18      105.42      107.36     22.18 o 
   8   4  18       35.97       24.94     23.01 o 
  10   4  18      178.97      225.75     37.74 o 
 -29   5  18        0.93       13.37     24.27 o 
 -27   5  18       41.94       53.28     22.39 o 
 -25   5  18       89.73       81.14     29.20 o 
 -23   5  18       34.22       30.76     19.42 o 
 -21   5  18       85.57      108.80     21.92 o 
 -19   5  18        4.00        2.33     15.88 o 
 -17   5  18       25.12       26.12     19.46 o 
 -15   5  18        2.36      -14.93     14.93 o 
 -13   5  18       81.09       76.00     19.35 o 
 -11   5  18      446.65      401.59     29.35 o 
  -9   5  18       91.52       52.58     27.13 o 
  -7   5  18        8.49      -14.63     14.63 o 
  -5   5  18       35.62       26.20     28.84 o 
  -3   5  18       23.88       11.23     18.31 o 
  -1   5  18      153.48      207.96     24.76 o 
   1   5  18      375.57      395.33     30.11 o 
   3   5  18        1.61      -10.59     16.99 o 
   5   5  18       62.73       74.14     21.21 o 
   7   5  18       85.30       94.97     24.01 o 
 -24   6  18        5.93       -2.22     16.16 o 
 -22   6  18      261.65      259.38     25.05 o 
 -20   6  18        3.87       14.37     15.82 o 
 -18   6  18        1.40        8.54     15.01 o 
 -16   6  18      271.83      295.60     26.36 o 
 -14   6  18       28.05       17.15     18.25 o 
 -12   6  18       10.75       15.78     18.04 o 
 -10   6  18      261.42      297.78     30.46 o 
  -8   6  18       15.95      -13.66     18.05 o 
  -6   6  18       74.27       10.68     17.87 o 
  -4   6  18      629.21      606.73     36.81 o 
  -2   6  18      105.87      138.46     24.45 o 
   0   6  18        1.18       -2.76     16.35 o 
   2   6  18      181.01      199.83     26.03 o 
 -17   7  18        6.61       29.46     18.81 o 
 -15   7  18        2.62       27.78     19.81 o 
 -13   7  18      120.58       98.83     21.96 o 
 -11   7  18        9.60        0.88     18.27 o 
  -9   7  18       79.01       83.18     21.62 o 
  -7   7  18       63.10       42.61     20.84 o 
  -5   7  18        9.64       17.05     24.27 o 
 -35   1  19        1.06       15.20     23.75 o 
 -33   1  19       48.14       71.93     22.87 o 
 -31   1  19        0.08        6.39     15.53 o 
 -29   1  19       11.68       27.48     13.55 o 
 -27   1  19      248.59      275.17     18.16 o 
 -25   1  19        0.93       -1.18     10.53 o 
 -23   1  19      243.09      221.89     14.70 o 
 -21   1  19       61.90       52.53     10.79 o 
 -19   1  19        0.08      -10.01     10.01 o 
 -17   1  19        3.29       -9.35     10.61 o 
 -15   1  19     2026.04     1928.16     41.39 o 
 -13   1  19      274.21      273.81     19.13 o 
 -11   1  19      848.10      787.83     32.16 o 
  -9   1  19     1328.19     1263.28     39.43 o 
  -7   1  19       10.99        1.28     12.76 o 
  -5   1  19      450.07      449.71     24.63 o 
  -3   1  19       43.81       55.70     15.16 o 
  -1   1  19     1407.00     1305.28     37.34 o 
   1   1  19      284.19      302.87     20.87 o 
   3   1  19      463.09      462.97     22.20 o 
   5   1  19       14.55       16.94     12.95 o 
   7   1  19      260.13      286.89     25.69 o 
   9   1  19       96.68      105.69     22.38 o 
  11   1  19        7.34        2.94     29.09 o 
  13   1  19      271.19      318.22     60.93 o 
 -34   2  19       12.18        6.85     22.62 o 
 -32   2  19        2.31      -10.59     19.61 o 
 -30   2  19        0.00        3.15     16.92 o 
 -28   2  19       57.86       62.13     19.70 o 
 -26   2  19      169.94      153.29     27.10 o 
 -24   2  19        0.66      -11.63     11.63 o 
 -22   2  19       14.37       13.56     15.42 o 
 -20   2  19      634.37      651.93     20.61 o 
 -18   2  19        8.76        5.97     10.72 o 
 -16   2  19      478.02      521.24     28.62 o 
 -14   2  19     2982.05     2899.76     57.06 o 
 -12   2  19       49.24       73.35     15.65 o 
 -10   2  19       82.25       45.04     14.81 o 
  -8   2  19     1671.91     1687.91     48.57 o 
  -6   2  19       57.86       17.72     13.98 o 
  -4   2  19      885.88      924.17     30.90 o 
  -2   2  19      495.24      465.08     23.90 o 
   0   2  19        3.86      -14.20     14.97 o 
   2   2  19      192.14      160.44     24.36 o 
   4   2  19       71.07       71.44     18.87 o 
   6   2  19       51.84       73.47     20.60 o 
   8   2  19        0.78       -4.94     21.76 o 
  10   2  19        2.69        0.78     19.24 o 
  12   2  19       10.44        0.15     24.09 o 
 -33   3  19        0.93       -8.46     21.76 o 
 -31   3  19        2.83        9.81     21.02 o 
 -29   3  19        0.13       -6.89     20.08 o 
 -27   3  19      102.89      131.93     33.11 o 
 -25   3  19       16.88       19.51     18.65 o 
 -23   3  19       79.88       73.02     18.11 o 
 -21   3  19      137.58      205.39     21.65 o 
 -19   3  19     1219.31     1247.80     42.32 o 
 -17   3  19      392.24      362.55     28.23 o 
 -15   3  19      582.05      369.10     28.08 o 
 -13   3  19       24.56        2.34     15.95 o 
 -11   3  19      291.91      231.79     28.71 o 
  -9   3  19      243.40      260.11     45.29 o 
  -7   3  19       18.07       26.71     17.21 o 
  -5   3  19      225.77      219.68     27.98 o 
  -3   3  19      500.13      508.83     33.57 o 
  -1   3  19      160.18      130.42     23.86 o 
   1   3  19       13.98       10.67     16.25 o 
   3   3  19       13.21       22.03     17.08 o 
   5   3  19       50.34       18.97     17.57 o 
   7   3  19       89.07       35.44     20.43 o 
   9   3  19        8.28       13.55     20.03 o 
 -32   4  19       33.35       41.52     39.67 o 
 -30   4  19       34.11       21.05     22.32 o 
 -28   4  19       13.39        3.56     20.69 o 
 -26   4  19        1.43       21.00     19.18 o 
 -24   4  19       24.79        7.28     19.05 o 
 -22   4  19      223.19      278.75     33.78 o 
 -20   4  19        1.38      -13.62     16.66 o 
 -18   4  19      822.34      784.60     53.28 o 
 -16   4  19        4.40       -5.31     18.58 o 
 -14   4  19      245.55      230.60     24.44 o 
 -12   4  19      490.89      445.48     30.71 o 
 -10   4  19       17.95       16.24     16.71 o 
  -8   4  19       13.11       -4.15     16.57 o 
  -6   4  19      256.44      199.22     20.02 o 
  -4   4  19        6.07       30.87     15.61 o 
  -2   4  19       42.82       50.03     17.48 o 
   0   4  19      496.95      477.63     30.05 o 
   2   4  19       12.08       36.32     18.26 o 
   4   4  19       70.35       67.42     20.78 o 
   6   4  19      423.96      424.66     31.75 o 
   8   4  19       20.00       22.75     20.55 o 
 -27   5  19       95.42      147.63     38.79 o 
 -25   5  19       63.70       70.19     21.98 o 
 -23   5  19      192.78      209.64     27.06 o 
 -21   5  19        8.52       14.52     19.28 o 
 -19   5  19      165.84      216.92     24.49 o 
 -17   5  19      387.67      394.20     26.13 o 
 -15   5  19      246.69      259.84     22.98 o 
 -13   5  19      204.87      207.51     24.78 o 
 -11   5  19      247.93      238.24     25.82 o 
  -9   5  19      198.59      216.48     25.08 o 
  -7   5  19      487.70      488.02     32.90 o 
  -5   5  19      380.67      310.15     29.60 o 
  -3   5  19       27.11       36.13     24.54 o 
  -1   5  19      354.80      418.55     33.99 o 
   1   5  19       60.80       62.76     20.61 o 
   3   5  19       17.88       11.48     18.61 o 
   5   5  19      245.57      255.39     28.73 o 
 -24   6  19      134.30      166.45     26.92 o 
 -22   6  19      292.24      381.82     28.88 o 
 -20   6  19      266.95      273.35     24.75 o 
 -18   6  19        3.22       -3.76     15.52 o 
 -16   6  19      264.94      287.78     26.83 o 
 -14   6  19       18.66        3.48     16.73 o 
 -12   6  19       75.57       72.65     20.83 o 
 -10   6  19       14.82       26.89     18.55 o 
  -8   6  19       41.78       63.98     20.62 o 
  -6   6  19      295.78      354.27     30.92 o 
  -4   6  19        3.26       37.70     20.93 o 
  -2   6  19        0.22       -4.45     19.63 o 
   0   6  19      197.95      229.32     31.15 o 
 -34   0  20        8.97        5.25     27.74 o 
 -32   0  20       51.03       42.91     28.67 o 
 -30   0  20        0.53      -11.66     17.81 o 
 -28   0  20       19.39        3.46     18.45 o 
 -26   0  20        1.74       -8.75     15.57 o 
 -24   0  20       62.27       72.42     17.22 o 
 -22   0  20     1164.98     1249.19     47.99 o 
 -20   0  20        1.08       -4.63     16.50 o 
 -18   0  20     2205.12     2017.61     62.17 o 
 -16   0  20      866.95      918.90     42.63 o 
 -14   0  20     1038.47     1129.14     56.28 o 
 -12   0  20     5162.59     4904.33    144.65 o 
 -10   0  20        8.64       -8.10     17.65 o 
  -8   0  20      120.29      163.11     26.19 o 
  -6   0  20      234.52      212.61     29.20 o 
  -4   0  20       44.46       56.54     23.15 o 
  -2   0  20      344.04      362.31     49.25 o 
   0   0  20      530.78      572.70     33.99 o 
   2   0  20      120.48      106.39     22.75 o 
   4   0  20      145.68      122.15     23.34 o 
   6   0  20     1005.60     1222.58     51.14 o 
   8   0  20       60.54       67.25     31.20 o 
 -35   1  20        1.54       14.43     28.10 o 
 -33   1  20        8.07      -17.71     17.71 o 
 -31   1  20       65.17       48.48     19.59 o 
 -29   1  20        1.12        3.81     13.05 o 
 -27   1  20       25.50       56.88     14.63 o 
 -25   1  20      346.24      345.31     22.77 o 
 -23   1  20      536.62      574.04     20.58 o 
 -21   1  20       32.36       62.75     11.46 o 
 -19   1  20      663.54      552.39     23.27 o 
 -17   1  20      654.13      681.70     45.42 o 
 -15   1  20      254.59      194.16     17.86 o 
 -13   1  20       51.55       65.01     15.21 o 
 -11   1  20      198.59      214.52     23.63 o 
  -9   1  20      197.84      190.32     19.37 o 
  -7   1  20       10.58       24.32     14.32 o 
  -5   1  20      795.22      892.82     35.59 o 
  -3   1  20        1.97       -9.73     18.44 o 
  -1   1  20      383.91      397.06     37.01 o 
   1   1  20      408.33      400.42     21.18 o 
   3   1  20        5.34       11.37     14.43 o 
   5   1  20      376.94      401.32     28.06 o 
   7   1  20      194.53      241.44     33.80 o 
   9   1  20       12.33       25.04     23.19 o 
  11   1  20       49.48       77.86     37.24 o 
 -34   2  20       18.93       11.69     35.12 o 
 -32   2  20       34.14       22.62     22.35 o 
 -30   2  20        2.39      -18.85     18.85 o 
 -28   2  20       48.77       33.63     18.50 o 
 -26   2  20      187.50      217.99     23.99 o 
 -24   2  20      693.16      803.90     35.77 o 
 -22   2  20      214.69      210.80     18.27 o 
 -20   2  20      469.27      501.06     29.71 o 
 -18   2  20      972.05     1017.29     32.88 o 
 -16   2  20       90.25      119.50     16.08 o 
 -14   2  20     1025.30      994.44     32.19 o 
 -12   2  20      285.86      260.33     20.83 o 
 -10   2  20       55.27       31.90     14.91 o 
  -8   2  20      466.53      413.33     26.31 o 
  -6   2  20     1928.48     1861.43     50.29 o 
  -4   2  20       88.70      118.58     18.83 o 
  -2   2  20       96.88       92.32     18.63 o 
   0   2  20      445.10      406.16     31.93 o 
   2   2  20       92.69       95.90     23.22 o 
   4   2  20       17.26       50.10     22.28 o 
   6   2  20      104.77       75.03     21.77 o 
   8   2  20        8.29        1.40     19.57 o 
  10   2  20        9.52       27.32     22.56 o 
 -33   3  20        4.44      -11.21     21.54 o 
 -31   3  20        0.01      -20.83     20.83 o 
 -29   3  20      346.45      408.04     35.14 o 
 -27   3  20       78.84       76.40     23.90 o 
 -25   3  20       59.60       48.02     19.87 o 
 -23   3  20       59.72       53.26     21.52 o 
 -21   3  20      606.75      581.72     31.44 o 
 -19   3  20        0.40       -8.32     16.02 o 
 -17   3  20       33.81       61.24     23.49 o 
 -15   3  20      142.22       95.17     23.68 o 
 -13   3  20        4.68       23.74     21.66 o 
 -11   3  20       28.37       -0.23     29.17 o 
  -9   3  20      132.07      121.13     26.70 o 
  -7   3  20      274.43      264.28     26.55 o 
  -5   3  20        2.72       -0.93     17.89 o 
  -3   3  20      304.28      324.99     37.73 o 
  -1   3  20       14.22      -18.51     18.51 o 
   1   3  20      175.15      206.33     27.81 o 
   3   3  20      481.15      498.66     31.68 o 
   5   3  20       44.46       27.75     19.09 o 
   7   3  20      172.56      197.73     26.25 o 
   9   3  20      254.18      283.42     34.92 o 
 -30   4  20       38.07       61.03     26.46 o 
 -28   4  20        7.44      -12.02     21.20 o 
 -26   4  20        7.58       -0.90     19.55 o 
 -24   4  20      180.17      230.21     33.96 o 
 -22   4  20        8.29        6.38     19.36 o 
 -20   4  20      767.81      757.87     40.12 o 
 -18   4  20      134.15      119.51     22.77 o 
 -16   4  20       92.21      100.85     28.54 o 
 -14   4  20      188.40      203.43     36.09 o 
 -12   4  20       54.24       30.45     17.66 o 
 -10   4  20       40.71       44.21     19.11 o 
  -8   4  20      550.21      468.94     32.88 o 
  -6   4  20       60.05       57.75     20.49 o 
  -4   4  20       34.17       53.92     20.90 o 
  -2   4  20      404.46      416.97     45.50 o 
   0   4  20        3.24       -8.56     19.03 o 
   2   4  20      272.19      337.79     28.89 o 
   4   4  20      347.55      437.78     31.83 o 
   6   4  20        6.99       19.53     20.85 o 
 -27   5  20        3.55       55.28     25.44 o 
 -25   5  20        0.11      -17.75     18.43 o 
 -23   5  20       53.35       81.59     26.47 o 
 -21   5  20       24.12       17.12     17.07 o 
 -19   5  20        2.42        7.77     16.07 o 
 -17   5  20       65.56       99.85     20.14 o 
 -15   5  20       44.21       21.17     18.25 o 
 -13   5  20        4.15       22.36     17.76 o 
 -11   5  20        2.48       21.77     18.05 o 
  -9   5  20       14.76       -1.82     17.65 o 
  -7   5  20      300.52      352.45     31.45 o 
  -5   5  20       27.15       -0.04     19.73 o 
  -3   5  20      123.03      129.29     26.42 o 
  -1   5  20      328.31      361.16     34.00 o 
   1   5  20       41.26        5.06     22.20 o 
   3   5  20       37.15       74.60     25.44 o 
 -22   6  20       20.14       36.13     21.74 o 
 -20   6  20       17.09       -6.09     16.96 o 
 -18   6  20       28.67        4.69     16.89 o 
 -16   6  20        1.27        8.97     19.62 o 
 -14   6  20       38.76       37.14     20.44 o 
 -12   6  20       76.18       42.53     29.85 o 
 -10   6  20        0.21       -1.57     19.40 o 
  -8   6  20       22.66       19.33     19.83 o 
  -6   6  20       25.02       21.61     20.66 o 
  -4   6  20       17.52      -17.62     31.21 o 
 -35   1  21        0.27       12.89     28.94 o 
 -33   1  21       36.47       29.48     28.76 o 
 -31   1  21       39.70       19.25     17.87 o 
 -29   1  21        0.69      -14.11     14.11 o 
 -27   1  21      228.72      288.93     20.86 o 
 -25   1  21      178.83      155.95     17.06 o 
 -23   1  21      463.49      471.98     21.75 o 
 -21   1  21      342.81      313.63     16.93 o 
 -19   1  21        0.63       -7.03     11.43 o 
 -17   1  21       46.53       51.13     13.12 o 
 -15   1  21       83.61       99.58     15.47 o 
 -13   1  21        0.43        6.00     13.59 o 
 -11   1  21       33.48       24.01     14.17 o 
  -9   1  21       14.34       18.79     14.09 o 
  -7   1  21      489.22      484.63     27.17 o 
  -5   1  21        2.00      -12.42     13.83 o 
  -3   1  21      191.49      165.35     18.22 o 
  -1   1  21       60.04       73.94     16.77 o 
   1   1  21       21.56       31.70     14.77 o 
   3   1  21       22.12       28.45     17.85 o 
   5   1  21        0.18       -4.43     21.51 o 
   7   1  21       88.84       90.86     26.15 o 
   9   1  21       67.16       52.46     65.00 o 
 -34   2  21        1.29       11.14     22.54 o 
 -32   2  21       14.05       22.31     33.25 o 
 -30   2  21        4.53      -11.12     19.87 o 
 -28   2  21       34.48       38.08     19.25 o 
 -26   2  21      316.45      348.58     30.25 o 
 -24   2  21        0.36       -7.07     15.53 o 
 -22   2  21        0.06      -10.08     13.32 o 
 -20   2  21      501.46      480.98     25.71 o 
 -18   2  21      723.57      772.42     62.29 o 
 -16   2  21       41.27       48.30     15.75 o 
 -14   2  21        0.64       -9.80     14.69 o 
 -12   2  21       16.29        9.08     16.33 o 
 -10   2  21        4.00      -15.00     19.50 o 
  -8   2  21      365.08      366.60     28.54 o 
  -6   2  21       79.56       88.61     17.89 o 
  -4   2  21        0.27        9.23     18.25 o 
  -2   2  21        0.29        2.59     24.03 o 
   0   2  21       95.81      106.71     23.57 o 
   2   2  21      155.60      233.84     43.41 o 
   4   2  21      156.00      184.81     29.39 o 
   6   2  21        2.51      -22.23     22.38 o 
   8   2  21       56.67       42.44     22.48 o 
 -31   3  21       16.17       -4.12     21.95 o 
 -29   3  21      259.14      294.46     33.18 o 
 -27   3  21       18.70       11.23     20.72 o 
 -25   3  21       30.94       31.72     21.61 o 
 -23   3  21      472.47      584.69     37.66 o 
 -21   3  21     1032.40     1015.81     47.57 o 
 -19   3  21       69.51       50.08     20.26 o 
 -17   3  21      451.62      467.23     32.91 o 
 -15   3  21      150.16      130.55     45.16 o 
 -13   3  21      349.91      356.07     36.18 o 
 -11   3  21      459.51      449.15     54.50 o 
  -9   3  21      549.56      580.72     36.53 o 
  -7   3  21        9.77        5.45     30.67 o 
  -5   3  21       15.08       -8.07     20.29 o 
  -3   3  21      347.71      366.21     32.62 o 
  -1   3  21        1.95       24.49     20.20 o 
   1   3  21      249.36      278.99     31.84 o 
   3   3  21       17.85        7.95     22.05 o 
   5   3  21       12.80       33.98     21.62 o 
   7   3  21      287.37      366.78     37.11 o 
 -30   4  21       52.72       60.00     33.16 o 
 -28   4  21       59.35       76.63     25.27 o 
 -26   4  21      636.49      721.38     70.95 o 
 -24   4  21       25.02       87.10     24.15 o 
 -22   4  21       71.99      105.12     24.10 o 
 -20   4  21      303.29      388.83     32.32 o 
 -18   4  21       16.52       30.33     35.96 o 
 -16   4  21       25.90       12.07     18.42 o 
 -14   4  21      258.00      279.13     35.47 o 
 -12   4  21      254.32      255.07     33.55 o 
 -10   4  21      258.71      245.26     27.91 o 
  -8   4  21      257.12      333.87     30.69 o 
  -6   4  21       45.89       22.71     20.12 o 
  -4   4  21      655.73      615.40     39.42 o 
  -2   4  21       55.03       25.66     21.24 o 
   0   4  21       17.36       12.01     22.87 o 
   2   4  21      133.78      145.42     28.74 o 
   4   4  21       12.93      -13.45     20.42 o 
 -25   5  21      353.90      296.37     58.87 o 
 -23   5  21       29.89        4.53     20.66 o 
 -21   5  21       14.65        6.47     16.33 o 
 -19   5  21       30.13       24.48     17.81 o 
 -17   5  21       41.61       34.01     20.70 o 
 -15   5  21      382.38      390.84     32.95 o 
 -13   5  21       65.35       43.27     20.94 o 
 -11   5  21       11.09       -1.23     19.25 o 
  -9   5  21      536.16      566.32     37.58 o 
  -7   5  21        0.96      -13.88     20.87 o 
  -5   5  21       30.49       68.31     23.62 o 
  -3   5  21      318.99      361.57     35.42 o 
  -1   5  21        1.04       -6.45     22.45 o 
 -18   6  21      180.56      147.60     26.42 o 
 -16   6  21        6.28       15.58     20.42 o 
 -14   6  21      211.35      202.62     28.84 o 
 -12   6  21       66.67       54.37     22.76 o 
 -10   6  21       13.92       27.98     39.57 o 
  -8   6  21       47.38       24.88     21.64 o 
 -34   0  22       13.38       29.29     42.14 o 
 -32   0  22        2.47        3.21     27.29 o 
 -30   0  22       19.59       35.87     43.62 o 
 -28   0  22      152.46       87.15     29.21 o 
 -26   0  22      199.91      174.16     28.54 o 
 -24   0  22       25.61       28.77     18.78 o 
 -22   0  22        6.45       17.00     15.74 o 
 -20   0  22      523.24      548.94     56.80 o 
 -18   0  22      373.20      344.99     29.74 o 
 -16   0  22      142.83      120.99     27.44 o 
 -14   0  22      135.28      150.76     27.96 o 
 -12   0  22       39.87       53.22     22.98 o 
 -10   0  22      518.83      574.26     42.12 o 
  -8   0  22      409.01      422.21     49.80 o 
  -6   0  22      108.99      165.75     39.18 o 
  -4   0  22     1098.10     1133.11     99.42 o 
  -2   0  22      456.27      429.01     41.09 o 
   0   0  22      138.46      167.68     25.93 o 
   2   0  22      180.39      244.22     29.69 o 
   4   0  22      533.41      456.45     43.69 o 
 -33   1  22       19.45       -3.96     22.10 o 
 -31   1  22        0.25      -14.81     21.60 o 
 -29   1  22       11.37       45.15     19.53 o 
 -27   1  22      210.47      241.52     22.43 o 
 -25   1  22        1.60      -11.25     12.37 o 
 -23   1  22      170.41      194.10     18.33 o 
 -21   1  22      422.26      454.40     24.76 o 
 -19   1  22       89.31       96.14     15.31 o 
 -17   1  22       61.01       59.74     20.13 o 
 -15   1  22      586.31      670.86     31.66 o 
 -13   1  22        0.11       -3.62     14.16 o 
 -11   1  22        0.64       -7.30     13.54 o 
  -9   1  22      475.93      552.52     29.05 o 
  -7   1  22       48.71       17.37     15.45 o 
  -5   1  22      189.70      242.71     23.12 o 
  -3   1  22      123.16      107.67     20.02 o 
  -1   1  22        0.83      -14.10     15.66 o 
   1   1  22      119.41      161.06     22.72 o 
   3   1  22       14.91       26.78     23.08 o 
   5   1  22       20.11       19.99     23.38 o 
   7   1  22      155.15      210.25     40.49 o 
 -32   2  22        1.47       -1.64     21.66 o 
 -30   2  22       84.45       24.85     22.58 o 
 -28   2  22        0.43       -7.82     20.58 o 
 -26   2  22        1.15      -15.21     15.21 o 
 -24   2  22       94.15       79.23     20.76 o 
 -22   2  22       65.27      106.56     20.98 o 
 -20   2  22       20.20        2.80     15.80 o 
 -18   2  22      559.38      519.82     29.67 o 
 -16   2  22      133.64      152.56     20.17 o 
 -14   2  22      346.77      348.23     28.69 o 
 -12   2  22       16.38        1.41     17.58 o 
 -10   2  22       93.75       55.97     25.45 o 
  -8   2  22       75.00       38.42     25.12 o 
  -6   2  22        0.08       20.68     19.49 o 
  -4   2  22       74.01       42.47     20.90 o 
  -2   2  22       55.41       53.93     22.69 o 
   0   2  22      508.67      559.58     42.85 o 
   2   2  22       56.04       37.61     24.35 o 
   4   2  22        4.38       20.93     24.93 o 
   6   2  22      125.36      156.20     30.61 o 
 -31   3  22       48.91       43.51     25.66 o 
 -29   3  22      480.84      479.74     38.88 o 
 -27   3  22      179.68      246.36     34.47 o 
 -25   3  22      275.46      352.21     32.99 o 
 -23   3  22      860.47      904.30     46.46 o 
 -21   3  22       10.61      -12.67     27.48 o 
 -19   3  22       79.94       77.81     23.40 o 
 -17   3  22      331.18      313.00     29.77 o 
 -15   3  22        6.02       -4.66     21.79 o 
 -13   3  22        6.84      -14.61     20.19 o 
 -11   3  22      641.98      593.02    111.78 o 
  -9   3  22      116.09      171.42     25.79 o 
  -7   3  22       86.57       74.92     22.48 o 
  -5   3  22     1487.41     1598.94     60.90 o 
  -3   3  22        0.81       14.99     21.80 o 
  -1   3  22       98.10       58.03     30.91 o 
   1   3  22      174.63      130.17     27.95 o 
   3   3  22       20.77       33.84     25.05 o 
 -28   4  22        2.72       45.48     25.19 o 
 -26   4  22      314.98      330.84     48.47 o 
 -24   4  22       35.73       41.44     22.17 o 
 -22   4  22       36.75       -5.11     18.03 o 
 -20   4  22        0.40      -11.67     18.91 o 
 -18   4  22       30.38       -2.35     17.95 o 
 -16   4  22      117.05      103.78     39.98 o 
 -14   4  22       28.58       36.29     25.59 o 
 -12   4  22      229.17      224.17     27.76 o 
 -10   4  22       88.72       96.55     23.08 o 
  -8   4  22       62.69       68.14     22.90 o 
  -6   4  22      284.12      312.22     33.07 o 
  -4   4  22      338.12      394.66     36.01 o 
  -2   4  22        0.55      -21.26     21.26 o 
   0   4  22       11.74       11.95     22.99 o 
   2   4  22      255.27      215.88     41.03 o 
 -23   5  22        6.47       -4.16     22.45 o 
 -21   5  22       99.03       80.56     20.28 o 
 -19   5  22        4.61      -16.95     16.95 o 
 -17   5  22      134.96      116.12     24.87 o 
 -15   5  22       84.99       97.02     23.83 o 
 -13   5  22       13.38       -6.89     18.50 o 
 -11   5  22      112.31       93.71     43.32 o 
  -9   5  22      217.80      263.73     30.89 o 
  -7   5  22        0.23       -8.29     21.44 o 
  -5   5  22      126.46      105.30     27.00 o 
  -3   5  22       10.15       11.44     24.89 o 
 -33   1  23        1.01       -0.33     25.87 o 
 -31   1  23       36.45       72.80     25.31 o 
 -29   1  23       33.80       18.74     18.67 o 
 -27   1  23      128.48      149.32     23.90 o 
 -25   1  23        3.98       -2.84     23.03 o 
 -23   1  23       26.43       20.54     15.51 o 
 -21   1  23       14.67        2.10     16.77 o 
 -19   1  23        3.72      -10.36     14.78 o 
 -17   1  23       86.17       65.20     20.69 o 
 -15   1  23       11.84       12.94     15.49 o 
 -13   1  23        1.50        6.27     15.17 o 
 -11   1  23       22.37       21.97     15.89 o 
  -9   1  23       32.37       19.60     18.57 o 
  -7   1  23      281.58      328.89     28.88 o 
  -5   1  23       48.81       50.81     21.98 o 
  -3   1  23       95.30      112.26     29.49 o 
  -1   1  23        0.31       13.12     22.99 o 
   1   1  23      361.00      405.90     30.73 o 
   3   1  23      585.73      660.63     71.04 o 
   5   1  23        2.43       38.31     32.02 o 
 -32   2  23      161.46      200.66     39.90 o 
 -30   2  23       98.56      136.43     30.41 o 
 -28   2  23        0.76      -12.79     20.23 o 
 -26   2  23      213.13      326.63     32.85 o 
 -24   2  23        9.60        1.83     22.46 o 
 -22   2  23        9.39      -14.79     16.85 o 
 -20   2  23       99.47      128.33     26.05 o 
 -18   2  23       26.08       15.86     20.76 o 
 -16   2  23        1.09       19.00     22.83 o 
 -14   2  23      114.47      152.61     29.92 o 
 -12   2  23        9.03       12.80     22.76 o 
 -10   2  23       17.79       31.38     24.50 o 
  -8   2  23      234.95      277.00     36.40 o 
  -6   2  23       32.95       44.99     22.11 o 
  -4   2  23       40.90       30.66     21.86 o 
  -2   2  23      874.51      923.56     48.27 o 
   0   2  23       42.14       34.05     25.30 o 
   2   2  23        3.74      -14.72     22.74 o 
   4   2  23      222.33      313.21     48.80 o 
 -29   3  23       11.56       25.71     23.18 o 
 -27   3  23       18.48      -18.76     20.22 o 
 -25   3  23        6.84       -2.99     21.95 o 
 -23   3  23        0.06       -4.87     20.24 o 
 -21   3  23        7.83       10.97     21.05 o 
 -19   3  23        3.42      -17.30     17.30 o 
 -17   3  23       18.27       14.55     24.64 o 
 -15   3  23       11.46      -18.97     23.50 o 
 -13   3  23      157.71      113.55     35.10 o 
 -11   3  23      229.00      245.36     53.88 o 
  -9   3  23        0.07       16.69     33.44 o 
  -7   3  23        4.93       46.01     23.01 o 
  -5   3  23      350.64      487.26     37.55 o 
  -3   3  23       15.41       32.03     23.14 o 
  -1   3  23      218.25      311.40     34.75 o 
   1   3  23      182.82      204.59     33.05 o 
 -26   4  23       10.56       19.75     23.58 o 
 -24   4  23       28.52        0.85     21.59 o 
 -22   4  23        4.95       -9.75     19.64 o 
 -20   4  23       34.37       27.69     22.41 o 
 -18   4  23      141.76      168.00     32.93 o 
 -16   4  23       97.88       67.87     28.88 o 
 -14   4  23        5.52       33.12     21.59 o 
 -12   4  23      185.12      129.49     27.11 o 
 -10   4  23      159.90      131.83     26.23 o 
  -8   4  23       56.77       78.79     24.51 o 
  -6   4  23      458.23      545.62     40.52 o 
  -4   4  23        1.55       48.67     24.64 o 
  -2   4  23      286.12      278.56     35.00 o 
 -21   5  23        5.40        9.93     20.05 o 
 -19   5  23        5.77      -18.69     20.61 o 
 -17   5  23      135.19      142.10     26.84 o 
 -15   5  23       15.58       19.15     20.97 o 
 -13   5  23        1.66       17.14     21.01 o 
 -11   5  23      145.78      167.54     28.93 o 
  -9   5  23       44.52       88.13     27.24 o 
  -7   5  23        1.23       20.53     25.33 o 
 -32   0  24       46.16       54.13     45.73 o 
 -30   0  24       55.70       93.42     33.50 o 
 -28   0  24      159.35      121.40     32.02 o 
 -26   0  24        5.89        1.21     24.32 o 
 -24   0  24       73.94      118.83     32.63 o 
 -22   0  24        2.94       13.64     20.20 o 
 -20   0  24       30.23       41.34     20.09 o 
 -18   0  24      346.12      349.07     38.53 o 
 -16   0  24      387.78      510.36     64.45 o 
 -14   0  24       20.66       19.00     24.58 o 
 -12   0  24       32.76       48.56     24.23 o 
 -10   0  24       79.51      143.02     29.92 o 
  -8   0  24        5.08       26.46     26.01 o 
  -6   0  24      324.46      298.22     68.71 o 
  -4   0  24       28.87       26.12     27.83 o 
  -2   0  24       18.89        9.90     25.34 o 
   0   0  24       34.24       56.48     42.26 o 
   2   0  24      169.56      286.21     55.61 o 
 -31   1  24        0.04       22.91     23.67 o 
 -29   1  24       42.61       50.68     34.02 o 
 -27   1  24        1.81       -3.25     17.59 o 
 -25   1  24        5.53        7.37     17.96 o 
 -23   1  24      121.53      160.96     20.82 o 
 -21   1  24       32.84        8.61     15.79 o 
 -19   1  24       27.31       10.97     22.76 o 
 -17   1  24      148.68      179.59     25.40 o 
 -15   1  24        1.94       -3.13     17.85 o 
 -13   1  24        0.12       -3.96     18.00 o 
 -11   1  24      710.54      755.56     41.12 o 
  -9   1  24       24.01       52.59     21.31 o 
  -7   1  24        8.53       32.91     21.26 o 
  -5   1  24      165.53      207.26     29.85 o 
  -3   1  24       86.31      116.23     27.49 o 
  -1   1  24       88.80      164.08     25.29 o 
   1   1  24       64.69      112.73     29.06 o 
 -30   2  24       11.79        5.58     22.69 o 
 -28   2  24       36.14       20.07     23.51 o 
 -26   2  24      106.47       75.67     25.34 o 
 -24   2  24        9.74      -18.44     21.74 o 
 -22   2  24      279.21      298.06     31.58 o 
 -20   2  24      174.86      197.15     28.76 o 
 -18   2  24        0.04       -3.90     22.98 o 
 -16   2  24       51.43       44.59     25.25 o 
 -14   2  24      237.01      129.01     31.06 o 
 -12   2  24       42.04       70.47     27.60 o 
 -10   2  24       37.27       63.60     28.92 o 
  -8   2  24      146.42      142.49     26.90 o 
  -6   2  24        0.19        2.01     22.26 o 
  -4   2  24      109.95      169.54     30.15 o 
  -2   2  24      175.92      158.04     30.47 o 
   0   2  24       34.52       72.41     27.26 o 
 -27   3  24       50.84       49.96     24.12 o 
 -25   3  24       16.51       -8.79     21.08 o 
 -23   3  24       59.20       35.78     23.53 o 
 -21   3  24        0.43      -21.05     21.05 o 
 -19   3  24       56.05       47.89     23.36 o 
 -17   3  24        0.13       12.35     24.76 o 
 -15   3  24       25.36       27.26     26.09 o 
 -13   3  24      538.95      434.39     43.00 o 
 -11   3  24       54.93       10.39     22.09 o 
  -9   3  24        0.11      -12.40     21.91 o 
  -7   3  24      656.49      654.71     42.34 o 
  -5   3  24        1.82       20.99     23.95 o 
  -3   3  24       15.32        5.90     23.04 o 
  -1   3  24       85.39       61.98     29.08 o 
 -24   4  24        9.14      -21.58     21.58 o 
 -22   4  24        1.50      -21.29     21.29 o 
 -20   4  24       92.46       59.29     25.21 o 
 -18   4  24      104.38      126.25     32.49 o 
 -16   4  24        2.64      -24.17     24.28 o 
 -14   4  24      309.31      367.86     41.55 o 
 -12   4  24       49.49       34.17     23.53 o 
 -10   4  24        0.78       -8.93     21.99 o 
  -8   4  24       40.32       12.14     30.75 o 
  -6   4  24      109.37      120.18     29.12 o 
 -29   1  25        0.41       25.93     23.78 o 
 -27   1  25       13.96      -20.50     20.50 o 
 -25   1  25        2.95        2.86     18.35 o 
 -23   1  25      108.10      126.53     23.67 o 
 -21   1  25        0.10       34.48     21.86 o 
 -19   1  25        1.42        6.97     19.52 o 
 -17   1  25        0.00       11.20     21.30 o 
 -15   1  25      319.28      316.62     31.07 o 
 -13   1  25      137.91      156.90     28.70 o 
 -11   1  25       23.78       15.39     27.10 o 
  -9   1  25       11.58      -39.74     39.92 o 
  -7   1  25        0.20        0.12     67.35 o 
  -5   1  25      413.05      411.37     66.00 o 
  -3   1  25      555.47      574.68     41.37 o 
  -1   1  25       19.24       50.78     31.71 o 
 -28   2  25       22.25       41.99     24.51 o 
 -26   2  25       14.35       26.40     24.37 o 
 -24   2  25        5.50       32.97     23.00 o 
 -22   2  25       11.71       10.18     22.18 o 
 -20   2  25       98.75      100.89     32.22 o 
 -18   2  25        2.99      -19.32     25.65 o 
 -16   2  25        6.73      -21.40     24.28 o 
 -14   2  25      236.30      233.72     37.07 o 
 -12   2  25       91.23      114.07     32.13 o 
 -10   2  25      207.85      202.24     38.60 o 
  -8   2  25     1504.95     1620.33     75.63 o 
  -6   2  25       64.04       43.19     25.46 o 
  -4   2  25        1.76       18.68     24.69 o 
  -2   2  25      217.13      174.41     32.05 o 
 -25   3  25      122.03      102.86     27.64 o 
 -23   3  25        4.87       -5.20     34.63 o 
 -21   3  25        1.56       -6.19     21.23 o 
 -19   3  25       64.09       60.89     30.32 o 
 -17   3  25       13.60       33.74     26.92 o 
 -15   3  25      123.78      111.35     31.53 o 
 -13   3  25       53.71       80.47     30.37 o 
 -11   3  25      119.65      147.56     28.50 o 
  -9   3  25      239.17      220.31     32.20 o 
  -7   3  25        0.32        5.90     29.82 o 
  -5   3  25       20.44       26.55     25.01 o 
 -20   4  25      236.85      245.58     73.10 o 
 -18   4  25        8.96       36.36     28.87 o 
 -16   4  25       26.67       25.34     23.24 o 
 -14   4  25       84.26      114.96     27.94 o 
 -12   4  25       22.04       77.88     26.71 o 
 -10   4  25       95.93       97.98     35.60 o 
 -28   0  26        7.23       40.66     44.24 o 
 -26   0  26       99.66      168.53     38.10 o 
 -24   0  26       26.16       19.31     45.73 o 
 -22   0  26       13.10       25.09     38.31 o 
 -20   0  26      874.20     1138.06     90.09 o 
 -18   0  26        9.94      -31.14     31.14 o 
 -16   0  26       89.21       92.69     40.41 o 
 -14   0  26       64.66       69.70     40.04 o 
 -12   0  26      197.33      234.56     49.19 o 
 -10   0  26       10.24       25.46     39.18 o 
  -8   0  26      244.46      216.39     52.89 o 
  -4   0  26       54.34       62.66     44.49 o 
 -27   1  26        4.83       -8.16     22.56 o 
 -25   1  26      191.13      246.91     33.19 o 
 -23   1  26        5.76       12.58     24.21 o 
 -21   1  26       17.12       -1.88     27.91 o 
 -19   1  26        0.55       -2.18     27.92 o 
 -17   1  26      157.89      166.89     34.38 o 
 -15   1  26      130.87      161.46     35.71 o 
 -13   1  26       40.35       19.37     28.23 o 
 -11   1  26      296.52      374.55     43.23 o 
  -9   1  26       18.83       59.95     29.98 o 
  -7   1  26       12.57        8.55     23.75 o 
  -5   1  26      165.49      207.66     38.95 o 
 -26   2  26        0.03       17.39     29.41 o 
 -24   2  26       16.40       40.96     25.82 o 
 -22   2  26      192.84      203.13     31.51 o 
 -20   2  26        5.84       -4.54     26.74 o 
 -18   2  26       69.65       42.35     29.57 o 
 -16   2  26      167.69      157.42     35.61 o 
 -14   2  26        0.84      -11.90     57.40 o 
 -12   2  26       10.51       32.05     60.55 o 
 -10   2  26      184.00      189.70     40.10 o 
  -8   2  26       50.02      122.01     29.04 o 
  -6   2  26        6.53       -5.94     23.44 o 
 -23   3  26      155.50      204.69     41.18 o 
 -21   3  26       25.13       38.18     28.88 o 
 -19   3  26       40.35       78.56     32.45 o 
 -17   3  26      127.27      160.01     34.74 o 
 -15   3  26        0.31        2.20     26.37 o 
 -13   3  26       16.52       31.25     25.06 o 
 -11   3  26      147.85      218.72     37.12 o 
  -9   3  26       51.38       91.55     36.46 o 
 -25   1  27       37.03       37.26     31.67 o 
 -23   1  27       30.94       11.74     38.68 o 
 -21   1  27       14.87       30.28     42.51 o 
 -19   1  27       23.54       -2.22     41.15 o 
 -17   1  27      114.67      132.43     34.30 o 
 -15   1  27       38.70        1.45     28.36 o 
 -13   1  27        1.35      -25.95     25.95 o 
 -11   1  27      298.29      277.69     56.35 o 
  -9   1  27       49.22       47.58     43.01 o 
 -22   2  27      174.76      260.63     41.72 o 
 -20   2  27        3.54       33.71     28.65 o 
 -18   2  27        5.01      -25.77     25.77 o 
 -16   2  27       10.03       20.81     29.01 o 
 -14   2  27      152.20       98.23     54.38 o 
 -12   2  27       59.14       17.91     29.29 o 
 -10   2  27        1.84      -20.94     26.34 o 
 -19   1  28        4.47        7.04     37.07 o 
 -17   1  28        8.85        0.00     35.72 o 
 -15   1  28       25.65        6.92     40.29 o 
                                                 
